# Supplementary material for: Exercise and high-fat feeding remodel transcript-metabolite interactive networks in mouse skeletal muscle
Source: Sci Rep. 2017 Oct 18;7:13485. doi: 10.1038/s41598-017-14081-w (PMC5647435; doi:10.1038/s41598-017-14081-w)
Supplement: Supplementary file 2 — Table S1 [file 41598_2017_14081_MOESM2_ESM.xlsx]

## Sheet: CONpre_vs_HFDpre
gene_id	locus	sample_1	sample_2	value_1	value_2	Fold Change	log2(fold_change)	test_stat	p_value	q_value
Lep	chr6:29060220-29073876	CON-pre	HFD-pre	0.839892	7.48293	8.9094	3.15533	6.8536	5e-05	0.00267468
Chrna2	chr14:66140959-66152948	CON-pre	HFD-pre	0.27859	1.88851	6.77881	2.76103	3.76549	5e-05	0.00267468
Rab15	chr12:76797962-76822524	CON-pre	HFD-pre	0.683608	3.75823	5.49764	2.45881	4.71089	5e-05	0.00267468
BC048679	chr7:81494273-81498330	CON-pre	HFD-pre	8.80022	35.5693	4.04186	2.01502	5.09778	5e-05	0.00267468
Aldh1l1	chr6:90550847-90599171	CON-pre	HFD-pre	3.41961	10.7263	3.1367	1.64924	5.61187	5e-05	0.00267468
Plin5	chr17:56111600-56117548	CON-pre	HFD-pre	7.39894	22.2072	3.0014	1.58564	5.53526	5e-05	0.00267468
Ostn	chr16:27307640-27351209	CON-pre	HFD-pre	5.34557	14.1768	2.65207	1.40712	4.42022	5e-05	0.00267468
Fabp3	chr4:130308777-130315463	CON-pre	HFD-pre	33.3896	85.1706	2.55081	1.35096	6.66015	5e-05	0.00267468
Acot2	chr12:83987860-83993875	CON-pre	HFD-pre	3.41591	8.43963	2.47068	1.30491	4.00282	5e-05	0.00267468
Ngp	chr9:110419807-110423012	CON-pre	HFD-pre	2.73605	6.11685	2.23565	1.16069	2.45029	0.00035	0.0144396
Hmgcs2	chr3:98280430-98310738	CON-pre	HFD-pre	0.865144	1.88459	2.17835	1.12324	2.26667	0.0001	0.004949
Slc25a34	chr4:141618824-141623834	CON-pre	HFD-pre	4.74766	10.0949	2.12629	1.08834	3.87241	5e-05	0.00267468
Sncg	chr14:34370273-34374669	CON-pre	HFD-pre	12.4708	26.0087	2.08557	1.06044	3.95043	5e-05	0.00267468
Dach2	chrX:113297509-113836386	CON-pre	HFD-pre	0.527405	1.06642	2.02201	1.01579	1.5212	0.00085	0.029553
Csrnp1	chr9:119971165-119984658	CON-pre	HFD-pre	1.02723	2.05985	2.00525	1.00378	2.03462	0.00055	0.020738
Cish	chr9:107296688-107301961	CON-pre	HFD-pre	9.95939	19.9585	2.00399	1.00287	3.93076	5e-05	0.00267468
Gck	chr11:5900820-5950081	CON-pre	HFD-pre	2.61364	5.19912	1.98923	0.992209	2.53611	5e-05	0.00267468
Slc26a10	chr10:127172425-127180645	CON-pre	HFD-pre	1.15639	2.28674	1.97748	0.983667	1.89396	0.00155	0.0468635
Dok5	chr2:170731806-170879775	CON-pre	HFD-pre	1.44305	2.84608	1.97227	0.97985	1.73377	0.0014	0.0433939
Ech1	chr7:28825337-28832239	CON-pre	HFD-pre	154.892	293.955	1.89781	0.924329	5.14101	5e-05	0.00267468
Mybph	chr1:134193447-134235457	CON-pre	HFD-pre	147.732	262.755	1.77859	0.830735	4.22525	5e-05	0.00267468
Acadl	chr1:66830838-66863309	CON-pre	HFD-pre	144.762	255.996	1.76839	0.822436	4.20656	5e-05	0.00267468
Npr3	chr15:11839895-11907371	CON-pre	HFD-pre	1.489	2.55479	1.71578	0.778864	2.36271	5e-05	0.00267468
Ddit4	chr10:59949674-59951770	CON-pre	HFD-pre	5.8989	10.0971	1.71169	0.775427	2.48805	5e-05	0.00267468
Fam107a	chr14:8296277-8309776	CON-pre	HFD-pre	1.84861	3.13691	1.6969	0.762903	1.97562	0.00045	0.0176962
Decr1	chr4:15917239-15945507	CON-pre	HFD-pre	45.2978	76.8388	1.6963	0.762393	3.54221	5e-05	0.00267468
Tceal7	chrX:136224040-136226100	CON-pre	HFD-pre	18.9173	31.5601	1.66832	0.738392	3.17932	5e-05	0.00267468
Dhrs4	chr14:55478757-55490340	CON-pre	HFD-pre	14.2644	23.5177	1.6487	0.721328	2.62279	5e-05	0.00267468
Angptl4	chr17:33774899-33781575	CON-pre	HFD-pre	5.66986	9.31889	1.64358	0.716846	2.42597	5e-05	0.00267468
Tusc5	chr11:76679872-76698664	CON-pre	HFD-pre	1.59909	2.6238	1.64081	0.714406	1.78141	0.0016	0.0481916
Ephx2	chr14:66084371-66124522	CON-pre	HFD-pre	16.7228	27.2618	1.63022	0.705061	2.91181	5e-05	0.00267468
Acaa2	chr18:74779211-74806207	CON-pre	HFD-pre	85.4444	139.188	1.62899	0.703982	3.69628	5e-05	0.00267468
Serpine1	chr5:137061505-137072272	CON-pre	HFD-pre	3.01164	4.89668	1.62592	0.701253	2.12858	0.0002	0.00903975
Slc25a20	chr9:108662097-108684641	CON-pre	HFD-pre	41.6636	67.3895	1.61747	0.693737	3.47216	5e-05	0.00267468
Cd36	chr5:17781689-17888959	CON-pre	HFD-pre	102.925	165.86	1.61146	0.688368	3.15243	5e-05	0.00267468
Plbd1	chr6:136612070-136661893	CON-pre	HFD-pre	13.3137	21.3447	1.60321	0.68097	2.92045	5e-05	0.00267468
Tm6sf1	chr7:81859000-81934459	CON-pre	HFD-pre	6.43971	10.2777	1.59599	0.674451	2.05664	0.00045	0.0176962
Pdk4	chr6:5483350-5496278	CON-pre	HFD-pre	327.037	520.039	1.59015	0.669167	3.04521	5e-05	0.00267468
Smtnl1	chr2:84811175-84822652	CON-pre	HFD-pre	38.199	60.3651	1.58028	0.660178	3.27701	5e-05	0.00267468
Aoc3	chr11:101330605-101339430	CON-pre	HFD-pre	3.75556	5.9201	1.57636	0.656593	2.39425	5e-05	0.00267468
Kcnf1	chr12:17172099-17176888	CON-pre	HFD-pre	1.7188	2.7068	1.57482	0.655185	1.89769	0.00065	0.0238047
Xirp1	chr9:120013754-120023598	CON-pre	HFD-pre	45.6224	71.3362	1.56362	0.644894	3.02418	5e-05	0.00267468
Dusp7	chr9:106368631-106375723	CON-pre	HFD-pre	7.81419	12.1943	1.56053	0.64204	2.60525	5e-05	0.00267468
Ankrd1	chr19:36111964-36119844	CON-pre	HFD-pre	25.154	39.2099	1.55879	0.640427	2.91383	5e-05	0.00267468
Mafb	chr2:160363676-160367065	CON-pre	HFD-pre	8.67505	13.3665	1.5408	0.623681	2.58188	5e-05	0.00267468
Tspan12	chr6:21771394-21852515	CON-pre	HFD-pre	4.59365	7.05579	1.53599	0.619167	2.06332	0.0002	0.00903975
Col24a1	chr3:145292471-145552005	CON-pre	HFD-pre	1.34071	2.05813	1.5351	0.618344	1.89475	0.0001	0.004949
Cat	chr2:103453903-103485153	CON-pre	HFD-pre	62.0399	94.7565	1.52735	0.611028	3.05625	5e-05	0.00267468
Csrp3	chr7:48830397-48848051	CON-pre	HFD-pre	99.2828	150.637	1.51725	0.601462	2.64041	5e-05	0.00267468
Mlycd	chr8:119394891-119411088	CON-pre	HFD-pre	32.0153	48.4781	1.51422	0.59857	2.91702	5e-05	0.00267468
Cobll1	chr2:65088338-65238626	CON-pre	HFD-pre	1.81502	2.74527	1.51253	0.596965	1.74619	0.001	0.0336224
Mgll	chr6:88724411-88828360	CON-pre	HFD-pre	15.8415	23.9454	1.51156	0.59604	2.61927	5e-05	0.00267468
Hp	chr8:109575127-109579172	CON-pre	HFD-pre	15.5094	23.3026	1.50248	0.587351	2.41828	5e-05	0.00267468
Hadha	chr5:30103583-30154980	CON-pre	HFD-pre	111.891	167.77	1.49941	0.58439	2.69785	5e-05	0.00267468
Ip6k3	chr17:27143970-27167764	CON-pre	HFD-pre	19.2953	28.7637	1.49071	0.576	2.6502	5e-05	0.00267468
Fgf1	chr18:38838672-38971274	CON-pre	HFD-pre	10.5229	15.645	1.48676	0.572163	2.51111	5e-05	0.00267468
Adamtsl4	chr3:95676203-95687858	CON-pre	HFD-pre	7.23757	10.7259	1.48198	0.567519	2.32962	5e-05	0.00267468
Hspb7	chr4:141420778-141425310	CON-pre	HFD-pre	184.913	273.513	1.47914	0.564763	2.75243	5e-05	0.00267468
Tiam1	chr16:89787110-89974699	CON-pre	HFD-pre	5.63566	8.31381	1.47521	0.560925	2.11703	0.0001	0.004949
Myh2	chr11:67171026-67197517	CON-pre	HFD-pre	284.904	420.001	1.47418	0.559918	2.40822	5e-05	0.00267468
Acadvl	chr11:70010182-70015428	CON-pre	HFD-pre	143.753	211.681	1.47253	0.558293	2.60247	5e-05	0.00267468
Chd3	chr11:69343272-69369426	CON-pre	HFD-pre	1.61838	2.37915	1.47008	0.555897	1.79949	0.00055	0.020738
Hsdl2	chr4:59581562-59618694	CON-pre	HFD-pre	33.5374	49.2435	1.46832	0.554165	2.70635	5e-05	0.00267468
Esrrg	chr1:187609005-188214884	CON-pre	HFD-pre	4.71946	6.92946	1.46827	0.554121	2.13397	5e-05	0.00267468
Tacc2	chr7:130577483-130764784	CON-pre	HFD-pre	109.09	158.183	1.45002	0.536075	2.16936	5e-05	0.00267468
Ptpn3	chr4:57190840-57301837	CON-pre	HFD-pre	12.6901	18.3334	1.4447	0.53077	2.42504	5e-05	0.00267468
Etfdh	chr3:79603787-79628767	CON-pre	HFD-pre	73.9691	106.427	1.4388	0.524863	2.65517	5e-05	0.00267468
Ccdc3	chr2:5137775-5230866	CON-pre	HFD-pre	5.80431	8.33489	1.43598	0.522038	1.8865	0.00075	0.0266736
Map3k7cl	chr16:87553329-87595336	CON-pre	HFD-pre	9.65714	13.8128	1.43032	0.516338	1.9414	0.00085	0.029553
Hsd17b4	chr18:50128200-50196270	CON-pre	HFD-pre	24.4354	34.8261	1.42523	0.511196	2.43604	5e-05	0.00267468
Odf3l2	chr10:79639525-79645738	CON-pre	HFD-pre	15.3226	21.8381	1.42522	0.511183	1.90655	0.0014	0.0433939
Hccs	chrX:169311530-169320343	CON-pre	HFD-pre	12.2178	17.3896	1.4233	0.509242	2.16498	0.0001	0.004949
Tnc	chr4:63959784-64047015	CON-pre	HFD-pre	2.43266	3.44976	1.4181	0.503961	1.80567	0.00055	0.020738
Retsat	chr6:72598627-72607488	CON-pre	HFD-pre	19.0521	26.991	1.41669	0.502524	2.28263	5e-05	0.00267468
Lmcd1	chr6:112273757-112330423	CON-pre	HFD-pre	97.198	137.642	1.4161	0.501928	2.33677	5e-05	0.00267468
Wnt9a	chr11:59306929-59333552	CON-pre	HFD-pre	5.28499	7.47546	1.41447	0.500261	1.85957	0.0003	0.0127222
Nudt7	chr8:114133573-114152312	CON-pre	HFD-pre	15.4716	21.8114	1.40977	0.495457	1.78464	0.00125	0.0397274
Stom	chr2:35313989-35337009	CON-pre	HFD-pre	20.2036	28.3296	1.40221	0.487698	2.27479	5e-05	0.00267468
Acadm	chr3:153922352-153944643	CON-pre	HFD-pre	158.615	221.529	1.39665	0.481964	2.4545	5e-05	0.00267468
Gpr56	chr8:94977108-95014208	CON-pre	HFD-pre	7.88544	10.9761	1.39195	0.477099	1.86215	0.0001	0.004949
Slc27a1	chr8:71568926-71586708	CON-pre	HFD-pre	24.0368	33.3892	1.38909	0.474134	2.24093	5e-05	0.00267468
Dusp1	chr17:26505590-26508472	CON-pre	HFD-pre	21.6283	29.9483	1.38468	0.469558	2.14829	0.0001	0.004949
Tbc1d1	chr5:64160259-64351486	CON-pre	HFD-pre	11.7409	16.2066	1.38035	0.465037	2.0134	0.0001	0.004949
Atxn2	chr5:121711608-121814950	CON-pre	HFD-pre	13.1048	18.0474	1.37716	0.461697	2.10967	5e-05	0.00267468
Slc41a3	chr6:90604879-90646412	CON-pre	HFD-pre	46.6476	64.1879	1.37602	0.460497	2.09748	5e-05	0.00267468
Vwa8	chr14:78849177-79202310	CON-pre	HFD-pre	27.7203	37.9801	1.37012	0.454297	2.02114	5e-05	0.00267468
Timp4	chr6:115134901-115282626	CON-pre	HFD-pre	28.4293	38.9475	1.36998	0.45415	1.87419	0.00025	0.0109396
Kcnc1	chr7:46396467-46438704	CON-pre	HFD-pre	13.3324	18.2648	1.36996	0.454132	1.99218	0.0001	0.004949
Cpt2	chr4:107903981-107923589	CON-pre	HFD-pre	36.9381	50.5597	1.36877	0.452876	2.22713	0.0001	0.004949
Itgb6	chr2:60598291-60722603	CON-pre	HFD-pre	5.7962	7.90655	1.36409	0.447941	1.77049	0.0006	0.0222358
Ucp3	chr7:100472990-100486432	CON-pre	HFD-pre	103.814	141.559	1.36358	0.447405	2.20854	0.00015	0.00708472
Acsl1	chr8:46471041-46536050	CON-pre	HFD-pre	117.276	159.811	1.36269	0.446461	2.15386	5e-05	0.00267468
Mb	chr15:77015486-77057108	CON-pre	HFD-pre	2026.15	2759.28	1.36183	0.445548	2.2495	0.00035	0.0144396
Atp1b1	chr1:164307674-164458355	CON-pre	HFD-pre	70.9698	96.6306	1.36157	0.445275	2.06484	5e-05	0.00267468
Myom3	chr4:135759714-135815567	CON-pre	HFD-pre	13.8698	18.8672	1.36031	0.443937	2.04789	5e-05	0.00267468
Cyr61	chr3:145646970-145649985	CON-pre	HFD-pre	11.1738	15.1376	1.35474	0.438022	1.78373	0.00105	0.0349253
Rhob	chr12:8497758-8499985	CON-pre	HFD-pre	12.9128	17.4724	1.35311	0.436272	1.85671	0.00055	0.020738
S1pr1	chr3:115710432-115715055	CON-pre	HFD-pre	14.3461	19.3841	1.35118	0.434209	1.94248	0.0002	0.00903975
Tmem65	chr15:58782268-58823427	CON-pre	HFD-pre	55.1171	74.3542	1.34902	0.431915	2.09516	0.00025	0.0109396
Angpt1	chr15:42424666-42676977	CON-pre	HFD-pre	5.17168	6.9741	1.34852	0.431376	1.61554	0.0012	0.0386544
Flt1	chr5:147562195-147725988	CON-pre	HFD-pre	11.6955	15.7068	1.34298	0.425443	1.95979	5e-05	0.00267468
Cdc42ep3	chr17:79334024-79355091	CON-pre	HFD-pre	16.4332	21.9667	1.33673	0.418701	1.84706	0.00095	0.0323217
Flnc	chr6:29433152-29461888	CON-pre	HFD-pre	118.255	157.999	1.33609	0.418016	1.89941	0.0003	0.0127222
Myh10	chr11:68691914-68816624	CON-pre	HFD-pre	4.70783	6.28856	1.33577	0.417668	1.76444	0.0007	0.0252474
Mn1	chr5:111418165-111457025	CON-pre	HFD-pre	7.70818	10.2934	1.33539	0.417252	1.75829	0.0005	0.0192594
Pkp4	chr2:59160849-59355205	CON-pre	HFD-pre	8.05578	10.7487	1.33428	0.41607	1.71365	0.00045	0.0176962
Klf13	chr7:63886350-63938915	CON-pre	HFD-pre	6.12074	8.13252	1.32868	0.409998	1.69533	0.0003	0.0127222
Ankrd2	chr19:42036037-42045110	CON-pre	HFD-pre	158.387	210.378	1.32825	0.40953	2.26654	0.0002	0.00903975
Tob2	chr15:81848269-81858326	CON-pre	HFD-pre	23.0089	30.5405	1.32733	0.408533	1.88248	0.0002	0.00903975
Enah	chr1:181896385-182019980	CON-pre	HFD-pre	5.22803	6.93884	1.32724	0.408427	1.77951	0.0003	0.0127222
Fhl1	chrX:56731760-56793346	CON-pre	HFD-pre	412.549	546.587	1.3249	0.405885	1.8277	0.0004	0.0160571
Lmod2	chr6:24597770-24605414	CON-pre	HFD-pre	85.0122	112.218	1.32002	0.400563	2.0263	0.00015	0.00708472
Dbi	chr1:120113279-120121096	CON-pre	HFD-pre	190.077	250.753	1.31922	0.399683	1.89308	0.00025	0.0109396
Aebp1	chr11:5861865-5878256	CON-pre	HFD-pre	31.4299	41.4361	1.31837	0.398751	1.75362	0.00085	0.029553
Hadh	chr3:131233419-131272101	CON-pre	HFD-pre	102.586	134.32	1.30934	0.388844	2.01913	0.00015	0.00708472
Epas1	chr17:86753863-86833410	CON-pre	HFD-pre	37.4754	49.0561	1.30902	0.388487	1.86984	0.00035	0.0144396
Acads	chr5:115110298-115119346	CON-pre	HFD-pre	39.0517	51.1155	1.30892	0.388377	1.92231	0.00055	0.020738
Mical2	chr7:112225835-112355194	CON-pre	HFD-pre	39.9658	52.0493	1.30235	0.381114	1.74132	0.00055	0.020738
Mss51	chr14:20482863-20496901	CON-pre	HFD-pre	39.2917	51.1221	1.30109	0.379723	1.8334	0.0013	0.0408979
Cd24a	chr10:43579168-43584265	CON-pre	HFD-pre	317.704	242.954	-1.30767	-0.386999	-1.98609	0.00025	0.0109396
Fbxl4	chr4:22357542-22434091	CON-pre	HFD-pre	20.0371	15.3102	-1.30874	-0.38818	-1.61237	0.0007	0.0252474
Igfn1	chr1:135953577-136006342	CON-pre	HFD-pre	9.19814	6.97491	-1.31875	-0.399167	-1.69228	0.001	0.0336224
Hist1h1c	chr13:23738806-23739531	CON-pre	HFD-pre	82.5025	62.4301	-1.32152	-0.402195	-2.17337	0.0009	0.0308706
Scd2	chr19:44293675-44306862	CON-pre	HFD-pre	11.8399	8.93615	-1.32494	-0.405935	-1.72265	0.00055	0.020738
Odc1	chr12:17544872-17551502	CON-pre	HFD-pre	32.3853	24.3941	-1.32759	-0.408807	-1.92951	0.0005	0.0192594
Aqp4	chr18:15389393-15403684	CON-pre	HFD-pre	6.70184	5.0215	-1.33463	-0.416439	-1.66435	0.00105	0.0349253
Myl2	chr5:122100979-122106854	CON-pre	HFD-pre	233.997	175.015	-1.33701	-0.419012	-2.53656	0.00035	0.0144396
Fbxo32	chr15:58175878-58214892	CON-pre	HFD-pre	111.783	83.5116	-1.33853	-0.42065	-1.92754	0.00025	0.0109396
Ppargc1a	chr5:51454248-51553921	CON-pre	HFD-pre	10.5353	7.82644	-1.34612	-0.428798	-1.85955	0.00015	0.00708472
Lyz2	chr10:117277540-117282272	CON-pre	HFD-pre	96.242	71.1513	-1.35264	-0.435776	-2.31863	0.0002	0.00903975
Chd9	chr8:90828834-91054508	CON-pre	HFD-pre	3.03617	2.23592	-1.35791	-0.441389	-1.74089	0.00045	0.0176962
Spns2	chr11:72451637-72489920	CON-pre	HFD-pre	39.976	29.3827	-1.36053	-0.444166	-1.99553	5e-05	0.00267468
Sbk2	chr7:4957080-4964348	CON-pre	HFD-pre	32.0365	23.5035	-1.36305	-0.446838	-2.01991	0.00075	0.0266736
Stbd1	chr5:92603050-92606579	CON-pre	HFD-pre	33.2266	24.3091	-1.36684	-0.450843	-2.11464	0.0002	0.00903975
Tpm3	chr3:90072650-90100902	CON-pre	HFD-pre	30.569	22.1231	-1.38177	-0.466516	-1.91967	0.0002	0.00903975
Gpr133	chr5:129096749-129204599	CON-pre	HFD-pre	4.45589	3.21483	-1.38604	-0.470971	-1.68753	0.0012	0.0386544
Nabp1	chr1:51469487-51478399	CON-pre	HFD-pre	9.80668	7.03534	-1.39392	-0.479144	-1.84606	0.0008	0.0281157
Pgk1	chrX:106187099-106203699	CON-pre	HFD-pre	23.4397	16.8076	-1.39459	-0.479837	-2.10516	0.0003	0.0127222
Msrb1	chr17:24736641-24742778	CON-pre	HFD-pre	147.762	105.942	-1.39474	-0.479998	-2.74791	5e-05	0.00267468
Retnla	chr16:48842551-48844461	CON-pre	HFD-pre	62.324	44.638	-1.39621	-0.481515	-2.53281	0.00075	0.0266736
Adrbk2	chr5:112910477-113015538	CON-pre	HFD-pre	3.68883	2.63784	-1.39843	-0.483806	-1.70714	0.0004	0.0160571
Sgcd	chr11:46978782-47379302	CON-pre	HFD-pre	17.6362	12.5633	-1.40379	-0.489324	-1.94068	0.00115	0.0375005
Ccl9	chr11:83572916-83578636	CON-pre	HFD-pre	6.61332	4.66418	-1.4179	-0.50375	-1.7661	0.00135	0.0421736
Tmem100	chr11:90030347-90036505	CON-pre	HFD-pre	15.9187	11.2234	-1.41835	-0.504218	-2.00921	0.0003	0.0127222
Musk	chr4:58285961-58374303	CON-pre	HFD-pre	6.91717	4.86729	-1.42115	-0.507064	-1.71952	0.00035	0.0144396
Lingo3	chr10:80832800-80844039	CON-pre	HFD-pre	6.04602	4.23633	-1.42718	-0.51317	-1.8144	0.00095	0.0323217
1700020I14Rik	chr2:119594295-119600744	CON-pre	HFD-pre	93.5179	65.4288	-1.42931	-0.515317	-2.31194	5e-05	0.00267468
Pak1	chr7:97842938-97912381	CON-pre	HFD-pre	13.2752	9.2643	-1.43294	-0.518975	-2.17209	0.0001	0.004949
9930104L06Rik	chr4:124937047-124944661	CON-pre	HFD-pre	5.09377	3.54028	-1.4388	-0.524871	-1.68514	0.0016	0.0481916
Vwa1	chr4:155768494-155774561	CON-pre	HFD-pre	5.67298	3.94167	-1.43923	-0.5253	-1.7691	0.00125	0.0397274
Hbb-b1,Hbb-bs	chr7:103826522-103827929	CON-pre	HFD-pre	158.828	109.889	-1.44535	-0.531426	-2.32349	5e-05	0.00267468
A330023F24Rik	chr1:195017398-195037908	CON-pre	HFD-pre	3.91607	2.69898	-1.45094	-0.536988	-1.79341	0.00025	0.0109396
Hn1	chr11:115497352-115514370	CON-pre	HFD-pre	27.8403	19.1796	-1.45156	-0.537603	-2.3722	0.00015	0.00708472
Myl3	chr9:110763680-110769794	CON-pre	HFD-pre	171.432	117.732	-1.45612	-0.542134	-2.91906	5e-05	0.00267468
Clu	chr14:65968482-65981545	CON-pre	HFD-pre	84.6949	57.9279	-1.46207	-0.548018	-2.78263	5e-05	0.00267468
Grem2	chr1:174833784-174921819	CON-pre	HFD-pre	5.40824	3.68372	-1.46815	-0.553995	-1.90352	0.00035	0.0144396
Klf12	chr14:99870639-100149796	CON-pre	HFD-pre	2.60986	1.77585	-1.46964	-0.555463	-1.72947	0.0009	0.0308706
Pcx	chr19:4510471-4621752	CON-pre	HFD-pre	38.0218	25.7099	-1.47888	-0.564504	-2.70753	5e-05	0.00267468
Pck1	chr2:173153072-173159253	CON-pre	HFD-pre	10.3941	6.98864	-1.48729	-0.572678	-2.15991	5e-05	0.00267468
Tnnt1	chr7:4504569-4515975	CON-pre	HFD-pre	86.2378	57.9112	-1.48914	-0.574478	-2.37794	5e-05	0.00267468
Hipk2	chr6:38697839-38876190	CON-pre	HFD-pre	40.6416	26.9851	-1.50608	-0.590793	-2.70147	5e-05	0.00267468
Arhgap26	chr18:38993144-39376285	CON-pre	HFD-pre	1.88792	1.24124	-1.521	-0.605018	-1.83552	0.0007	0.0252474
Mettl21c	chr1:44009407-44020006	CON-pre	HFD-pre	80.0862	52.1389	-1.53602	-0.619194	-3.21981	5e-05	0.00267468
Scd1	chr19:44394449-44407709	CON-pre	HFD-pre	96.0807	62.1159	-1.5468	-0.629283	-2.96049	5e-05	0.00267468
Gm4841	chr18:60268300-60273267	CON-pre	HFD-pre	4.01203	2.55129	-1.57255	-0.653103	-1.83095	0.001	0.0336224
Thrsp	chr7:97412956-97417510	CON-pre	HFD-pre	24.5914	15.5131	-1.5852	-0.66466	-2.71576	5e-05	0.00267468
Tnni1	chr1:135799420-135810989	CON-pre	HFD-pre	41.1589	25.837	-1.59302	-0.671766	-2.47439	5e-05	0.00267468
Enho	chr4:41569793-41640302	CON-pre	HFD-pre	11.4307	7.143	-1.60027	-0.678309	-1.89682	0.00015	0.00708472
Ccl6	chr11:83582060-83623693	CON-pre	HFD-pre	21.9707	13.6425	-1.61046	-0.68748	-2.48925	5e-05	0.00267468
Aldh18a1	chr19:40550256-40588463	CON-pre	HFD-pre	3.04945	1.89326	-1.61069	-0.687673	-1.79556	0.00055	0.020738
Plekho1	chr3:95988835-95995839	CON-pre	HFD-pre	12.3324	7.62201	-1.618	-0.694212	-2.37497	5e-05	0.00267468
Myh7	chr14:54968786-54994549	CON-pre	HFD-pre	48.5889	29.9499	-1.62234	-0.698078	-2.95123	5e-05	0.00267468
Tnnc1	chr14:31208311-31211711	CON-pre	HFD-pre	96.0273	58.9724	-1.62834	-0.703405	-3.69177	5e-05	0.00267468
Smox	chr2:131127411-131604824	CON-pre	HFD-pre	292.922	177.102	-1.65397	-0.725935	-2.3538	5e-05	0.00267468
Hmox1	chr8:75093617-75100593	CON-pre	HFD-pre	12.0037	7.0936	-1.69219	-0.758889	-2.60068	5e-05	0.00267468
Kcnab1	chr3:65109367-65378225	CON-pre	HFD-pre	3.40999	2.01224	-1.69462	-0.760967	-1.84398	0.0006	0.0222358
Npnt	chr3:132881744-132950291	CON-pre	HFD-pre	10.0739	5.91686	-1.70258	-0.767715	-2.99032	5e-05	0.00267468
Mt1	chr8:94179088-94180327	CON-pre	HFD-pre	47.7142	28.0248	-1.70257	-0.767717	-3.63234	5e-05	0.00267468
Dclk1	chr3:55242525-55539068	CON-pre	HFD-pre	1.24376	0.729049	-1.706	-0.770623	-1.6551	0.00125	0.0397274
Mmp9	chr2:164948218-164955849	CON-pre	HFD-pre	2.74041	1.5913	-1.72212	-0.784192	-1.96094	0.0007	0.0252474
Tkt	chr14:30549130-30574726	CON-pre	HFD-pre	10.2947	5.93231	-1.73536	-0.795229	-2.93113	5e-05	0.00267468
Nek6	chr2:38511696-38587490	CON-pre	HFD-pre	8.48375	4.83701	-1.75392	-0.810586	-2.83051	5e-05	0.00267468
Xrn1	chr9:95954759-96053029	CON-pre	HFD-pre	1.96731	1.11797	-1.75972	-0.815345	-2.17224	5e-05	0.00267468
Slc1a3	chr15:8634123-8710807	CON-pre	HFD-pre	2.28951	1.29439	-1.76879	-0.82277	-2.10204	0.0001	0.004949
Pfkfb3	chr2:11471430-11553929	CON-pre	HFD-pre	149.321	84.0133	-1.77735	-0.829729	-3.68012	5e-05	0.00267468
1700001O22Rik	chr2:30795562-30803664	CON-pre	HFD-pre	21.713	12.2013	-1.77956	-0.831519	-2.44149	5e-05	0.00267468
Slco2a1	chr9:103008488-103087849	CON-pre	HFD-pre	1.60016	0.890582	-1.79676	-0.845395	-1.8325	0.0012	0.0386544
Acly	chr11:100476351-100528000	CON-pre	HFD-pre	9.71173	5.40268	-1.79758	-0.846053	-3.29166	5e-05	0.00267468
Pirb	chr7:3712504-3720382	CON-pre	HFD-pre	2.28124	1.2575	-1.81411	-0.859259	-1.85593	0.00085	0.029553
Morn4	chr19:42074938-42086370	CON-pre	HFD-pre	4.0528	2.21271	-1.8316	-0.873101	-2.04939	0.00085	0.029553
Siglec1	chr2:131069219-131086765	CON-pre	HFD-pre	0.962182	0.518884	-1.85433	-0.890898	-1.85358	0.00095	0.0323217
Smpd3	chr8:106252547-106337988	CON-pre	HFD-pre	1.07244	0.558137	-1.92146	-0.942201	-1.8382	0.0007	0.0252474
Neto2	chr8:85636587-85691009	CON-pre	HFD-pre	2.54869	1.29872	-1.96246	-0.972669	-2.7886	5e-05	0.00267468
Acaca	chr11:84195437-84401651	CON-pre	HFD-pre	1.9538	0.995547	-1.96254	-0.972721	-2.99184	5e-05	0.00267468
Cbr2	chr11:120729484-120732021	CON-pre	HFD-pre	56.8928	27.9952	-2.03223	-1.02307	-4.93344	5e-05	0.00267468
Slc15a5	chr6:137983589-138079916	CON-pre	HFD-pre	2.26319	1.04066	-2.17476	-1.12085	-2.18462	0.0004	0.0160571
Cd209f	chr8:4102792-4105764	CON-pre	HFD-pre	6.27903	2.79245	-2.24857	-1.16901	-2.642	0.00015	0.00708472
Slc25a1	chr16:17925210-17928219	CON-pre	HFD-pre	7.0588	3.08878	-2.2853	-1.19239	-3.22938	5e-05	0.00267468
Aacs	chr5:125475872-125517403	CON-pre	HFD-pre	2.54386	1.10728	-2.2974	-1.2	-2.68866	5e-05	0.00267468
Mt2	chr8:94172617-94173567	CON-pre	HFD-pre	34.7011	14.8618	-2.33492	-1.22338	-4.75446	5e-05	0.00267468
Elovl6	chr3:129532385-129638493	CON-pre	HFD-pre	0.876198	0.363685	-2.40922	-1.26857	-2.2642	5e-05	0.00267468
Ar	chrX:98149749-98317147	CON-pre	HFD-pre	4.22797	1.69435	-2.49533	-1.31924	-3.42236	5e-05	0.00267468
Adrb3	chr8:27225775-27229588	CON-pre	HFD-pre	1.92316	0.72565	-2.65026	-1.40613	-2.53118	0.0002	0.00903975
Nr4a3	chr4:48051247-48083352	CON-pre	HFD-pre	1.9547	0.726422	-2.69086	-1.42806	-2.1903	0.00135	0.0421736
Tph1	chr7:46644640-46672537	CON-pre	HFD-pre	2.92262	0.94507	-3.09249	-1.62877	-1.39978	0.0002	0.00903975
H2-Q10	chr17:35470088-35474563	CON-pre	HFD-pre	2.2318	0.719261	-3.10291	-1.63362	-2.24619	0.00125	0.0397274
Ccl8	chr11:82115184-82116799	CON-pre	HFD-pre	8.98635	2.83256	-3.17252	-1.66563	-3.14626	0.0013	0.0408979
Fasn	chr11:120805957-120824547	CON-pre	HFD-pre	14.1831	4.00997	-3.53696	-1.82251	-8.01261	5e-05	0.00267468
F830016B08Rik	chr18:60293379-60303016	CON-pre	HFD-pre	5.92588	1.60416	-3.69407	-1.88521	-5.11005	5e-05	0.00267468
Cyp2e1	chr7:140763831-140774977	CON-pre	HFD-pre	42.7903	11.2079	-3.81787	-1.93277	-8.22123	5e-05	0.00267468
Cyp2f2	chr7:27119954-27133660	CON-pre	HFD-pre	3.29317	0.816326	-4.03414	-2.01226	-3.31784	5e-05	0.00267468
Myh3	chr11:67078299-67102291	CON-pre	HFD-pre	2.03772	0.47939	-4.25065	-2.08768	-4.001	5e-05	0.00267468

## Sheet: CONpre_vs_CONpost
gene_id	locus	sample_1	sample_2	value_1	value_2	Fold Change	log2(fold_change)	test_stat	p_value	q_value
Nr4a3	chr4:48051247-48083352	CON-pre	CON-post	1.9547	22.396	11.4575	3.51823	9.14686	5e-05	0.00267468
Atf3	chr1:191170296-191183333	CON-pre	CON-post	6.73234	63.5306	9.43663	3.23827	12.5082	5e-05	0.00267468
Hspa1b	chr17:34956428-34959238	CON-pre	CON-post	3.27223	27.9974	8.55606	3.09695	10.5508	5e-05	0.00267468
Otud1	chr2:19658061-19660590	CON-pre	CON-post	6.35357	54.2681	8.54136	3.09447	12.1842	5e-05	0.00267468
BB123696	chr13:52729369-52757205	CON-pre	CON-post	0.239914	1.80128	7.50802	2.90844	3.00235	0.00015	0.00708472
Hspa1a	chr17:34969358-34972156	CON-pre	CON-post	4.83095	32.2377	6.67316	2.73837	10.0088	5e-05	0.00267468
Xirp1	chr9:120013754-120023598	CON-pre	CON-post	45.6224	238.132	5.21963	2.38395	10.7538	5e-05	0.00267468
Fos	chr12:85473900-85477270	CON-pre	CON-post	2.17282	10.785	4.9636	2.31138	6.15646	5e-05	0.00267468
Ppargc1a	chr5:51454248-51553921	CON-pre	CON-post	10.5353	45.9269	4.35933	2.12411	9.45935	5e-05	0.00267468
Map3k8	chr18:4331326-4352953	CON-pre	CON-post	0.946872	3.82954	4.04441	2.01593	4.00619	5e-05	0.00267468
Cyr61	chr3:145646970-145649985	CON-pre	CON-post	11.1738	44.7373	4.00377	2.00136	8.56273	5e-05	0.00267468
Maff	chr15:79347677-79359076	CON-pre	CON-post	1.16964	4.56725	3.90483	1.96525	3.83643	5e-05	0.00267468
Enah	chr1:181896385-182019980	CON-pre	CON-post	5.22803	20.0842	3.84164	1.94172	8.53843	5e-05	0.00267468
Csrnp1	chr9:119971165-119984658	CON-pre	CON-post	1.02723	3.89749	3.79417	1.92379	4.19611	5e-05	0.00267468
Egr1	chr18:34861206-34864956	CON-pre	CON-post	2.29825	8.46755	3.68435	1.88141	5.73309	5e-05	0.00267468
Arid5b	chr10:68095592-68278726	CON-pre	CON-post	2.69037	9.433	3.50621	1.80991	6.40817	5e-05	0.00267468
Srxn1	chr2:152105523-152111376	CON-pre	CON-post	16.4638	57.2868	3.47956	1.79891	8.26759	5e-05	0.00267468
Tnfrsf12a	chr17:23660522-23677449	CON-pre	CON-post	18.0663	61.1527	3.3849	1.75912	3.04778	5e-05	0.00267468
Hbegf	chr18:36504926-36515805	CON-pre	CON-post	6.5859	21.7356	3.30032	1.72261	6.70657	5e-05	0.00267468
Btg2	chr1:134074864-134079155	CON-pre	CON-post	6.10373	20.1018	3.29336	1.71956	6.85708	5e-05	0.00267468
Ddit4	chr10:59949674-59951770	CON-pre	CON-post	5.8989	19.1134	3.24016	1.69607	5.49717	5e-05	0.00267468
Gm13889	chr2:93955809-93957100	CON-pre	CON-post	2.27616	7.26202	3.19047	1.67377	3.73865	5e-05	0.00267468
Acot2	chr12:83987860-83993875	CON-pre	CON-post	3.41591	10.391	3.04194	1.60499	5.02632	5e-05	0.00267468
Ankrd1	chr19:36111964-36119844	CON-pre	CON-post	25.154	74.164	2.9484	1.55993	7.19717	5e-05	0.00267468
Sik1	chr17:31844249-31855792	CON-pre	CON-post	2.88955	8.25111	2.8555	1.51374	5.46714	5e-05	0.00267468
Klf5	chr14:99298690-99313409	CON-pre	CON-post	1.59232	4.48074	2.81397	1.49261	3.15411	5e-05	0.00267468
Arhgap26	chr18:38993144-39376285	CON-pre	CON-post	1.88792	5.26392	2.78821	1.47934	5.32784	5e-05	0.00267468
Lmod2	chr6:24597770-24605414	CON-pre	CON-post	85.0122	232.271	2.73221	1.45007	7.14576	5e-05	0.00267468
Cnksr3	chr10:7119061-7212237	CON-pre	CON-post	1.21078	3.27844	2.70771	1.43707	3.50021	5e-05	0.00267468
Impact	chr18:12972251-12992948	CON-pre	CON-post	7.58987	20.3824	2.68547	1.42518	5.99682	5e-05	0.00267468
Odf3l2	chr10:79639525-79645738	CON-pre	CON-post	15.3226	40.9616	2.67328	1.41861	5.50609	5e-05	0.00267468
Abra	chr15:41865292-41869720	CON-pre	CON-post	119.964	310.683	2.5898	1.37284	6.99195	5e-05	0.00267468
Mt1	chr8:94179088-94180327	CON-pre	CON-post	47.7142	122.63	2.57009	1.36182	7.61217	5e-05	0.00267468
Mt2	chr8:94172617-94173567	CON-pre	CON-post	34.7011	88.5726	2.55244	1.35188	6.82529	5e-05	0.00267468
Pdk4	chr6:5483350-5496278	CON-pre	CON-post	327.037	825.374	2.52379	1.3356	5.97948	5e-05	0.00267468
Fam134b	chr15:25843297-25973696	CON-pre	CON-post	80.2959	202.08	2.51669	1.33153	5.94431	5e-05	0.00267468
Pank1	chr19:34806935-34879455	CON-pre	CON-post	3.20669	7.92939	2.47276	1.30612	5.03908	5e-05	0.00267468
Phlda1	chr10:111506285-111508649	CON-pre	CON-post	2.00256	4.87831	2.43604	1.28454	3.08933	5e-05	0.00267468
Syt12	chr19:4425456-4477143	CON-pre	CON-post	0.5517	1.33549	2.42068	1.27541	2.00043	0.0006	0.0222358
Trim63	chr4:134315119-134329629	CON-pre	CON-post	206.321	498.705	2.41713	1.2733	6.28354	5e-05	0.00267468
Klhl40	chr9:121777606-121783819	CON-pre	CON-post	60.8946	145.454	2.38862	1.25617	6.1852	5e-05	0.00267468
Rrad	chr8:104628065-104631321	CON-pre	CON-post	3.49862	8.35551	2.38823	1.25594	3.45007	5e-05	0.00267468
Flnc	chr6:29433152-29461888	CON-pre	CON-post	118.255	281.174	2.37769	1.24956	5.48455	5e-05	0.00267468
Jun	chr4:95049035-95052222	CON-pre	CON-post	24.2289	57.5849	2.3767	1.24896	5.76952	5e-05	0.00267468
Ifrd1	chr12:40203128-40223189	CON-pre	CON-post	25.0853	59.2832	2.36326	1.24078	5.33664	5e-05	0.00267468
Plk2	chr13:110395043-110400843	CON-pre	CON-post	3.40631	7.97585	2.34149	1.22743	3.98164	5e-05	0.00267468
Dnajb1	chr8:83608174-83611903	CON-pre	CON-post	3.29193	7.69275	2.33685	1.22457	3.70554	5e-05	0.00267468
Cebpd	chr16:15887285-16146851	CON-pre	CON-post	4.24606	9.89081	2.32941	1.21996	2.7859	5e-05	0.00267468
Trib1	chr15:59648653-59657099	CON-pre	CON-post	4.47977	10.3168	2.30298	1.2035	4.62383	5e-05	0.00267468
Mafk	chr5:139791535-139802652	CON-pre	CON-post	7.88683	18.0954	2.29438	1.19811	4.91425	5e-05	0.00267468
Plin5	chr17:56111600-56117548	CON-pre	CON-post	7.39894	16.803	2.271	1.18333	4.0359	5e-05	0.00267468
Ctla2a	chr13:60934154-60936625	CON-pre	CON-post	2.88421	6.47324	2.24437	1.16631	2.48085	5e-05	0.00267468
Myc	chr15:61985340-61990361	CON-pre	CON-post	2.56298	5.6737	2.21371	1.14646	3.00041	5e-05	0.00267468
Sox9	chr11:112782209-112787757	CON-pre	CON-post	0.552053	1.22008	2.21008	1.1441	2.06817	0.00045	0.0176962
Serpine1	chr5:137061505-137072272	CON-pre	CON-post	3.01164	6.50117	2.15868	1.11015	3.50062	5e-05	0.00267468
Hspb1	chr5:135887918-135889563	CON-pre	CON-post	66.3308	141.08	2.12692	1.08876	5.85888	5e-05	0.00267468
Hk2	chr6:82725026-82774454	CON-pre	CON-post	84.5609	179.441	2.12203	1.08544	5.07117	5e-05	0.00267468
Cited2	chr10:17723227-17725674	CON-pre	CON-post	18.0435	37.969	2.1043	1.07334	4.87902	5e-05	0.00267468
Rab15	chr12:76797962-76822524	CON-pre	CON-post	0.683608	1.4266	2.08687	1.06134	1.84847	0.0014	0.0433939
Vgll2	chr10:52022685-52028471	CON-pre	CON-post	16.9208	35.2887	2.08552	1.06041	4.61176	5e-05	0.00267468
Slc38a2	chr15:96687391-96699698	CON-pre	CON-post	35.7755	73.6732	2.05932	1.04217	4.9919	5e-05	0.00267468
Galnt15	chr14:32029102-32058326	CON-pre	CON-post	5.78423	11.8792	2.05372	1.03825	3.79297	5e-05	0.00267468
Arid5a	chr1:36307732-36324029	CON-pre	CON-post	0.739985	1.50983	2.04035	1.02882	2.19208	5e-05	0.00267468
Rgcc	chr14:79288749-79301635	CON-pre	CON-post	34.825	70.9758	2.03807	1.0272	4.98922	5e-05	0.00267468
Spsb1	chr4:149896283-149955006	CON-pre	CON-post	2.83325	5.71343	2.01656	1.0119	3.11715	5e-05	0.00267468
Myrip	chr9:120304072-120474834	CON-pre	CON-post	0.521759	1.0481	2.00878	1.00633	1.87439	0.00075	0.0266736
Adamts9	chr6:92772698-92901441	CON-pre	CON-post	1.19057	2.35759	1.98022	0.985667	2.82836	5e-05	0.00267468
Gck	chr11:5900820-5950081	CON-pre	CON-post	2.61364	5.17204	1.97886	0.984674	2.497	5e-05	0.00267468
Inmt	chr6:55170626-55174990	CON-pre	CON-post	19.4461	38.3866	1.974	0.981127	4.20393	5e-05	0.00267468
Dnajb4	chr3:152183870-152210083	CON-pre	CON-post	33.5792	65.4467	1.94902	0.962751	4.35334	5e-05	0.00267468
Snai3	chr8:122454205-122460692	CON-pre	CON-post	5.54423	10.7419	1.93749	0.954185	3.08577	5e-05	0.00267468
Ankrd33b	chr15:31291478-31367759	CON-pre	CON-post	9.79372	18.8158	1.92121	0.942012	3.24486	5e-05	0.00267468
Sgms2	chr3:131318985-131344923	CON-pre	CON-post	0.627724	1.20097	1.91321	0.936002	2.00793	0.0004	0.0160571
Rapgef5	chr12:117516478-117756978	CON-pre	CON-post	0.700148	1.33552	1.90748	0.931672	1.80532	0.00125	0.0397274
Lox	chr18:52516059-52529867	CON-pre	CON-post	6.68694	12.5855	1.8821	0.912344	3.65198	5e-05	0.00267468
Wdr62	chr7:30240137-30280421	CON-pre	CON-post	0.930265	1.73516	1.86523	0.899358	2.11489	0.00045	0.0176962
Agpat9	chr5:100846228-100899102	CON-pre	CON-post	2.30842	4.29905	1.86233	0.897111	2.52947	5e-05	0.00267468
Dgat2	chr7:99153662-99182713	CON-pre	CON-post	17.9967	33.465	1.85951	0.894921	4.02006	5e-05	0.00267468
Slc22a4	chr11:53983125-54028090	CON-pre	CON-post	1.82623	3.37664	1.84897	0.886718	2.09203	0.00055	0.020738
Gadd45g	chr13:51846674-51848474	CON-pre	CON-post	25.2465	46.5597	1.8442	0.882996	3.76835	5e-05	0.00267468
Fkbp5	chr17:28398752-28486149	CON-pre	CON-post	21.8728	40.3314	1.84391	0.882765	3.97167	5e-05	0.00267468
Nfil3	chr13:52967208-52981039	CON-pre	CON-post	14.6388	26.8821	1.83636	0.876854	3.85869	5e-05	0.00267468
Tacc2	chr7:130577483-130764784	CON-pre	CON-post	109.09	200.28	1.83592	0.876496	3.55156	5e-05	0.00267468
Tinagl1	chr4:130165599-130175122	CON-pre	CON-post	14.0881	25.8118	1.83217	0.873553	3.46401	5e-05	0.00267468
Cebpb	chr2:167688914-167690432	CON-pre	CON-post	8.25757	15.0584	1.82359	0.866782	2.95108	5e-05	0.00267468
Dusp10	chr1:184034460-184075636	CON-pre	CON-post	17.9809	32.7521	1.82149	0.865123	3.99285	5e-05	0.00267468
Slc25a34	chr4:141618824-141623834	CON-pre	CON-post	4.74766	8.64112	1.82008	0.864002	3.02273	5e-05	0.00267468
Sfrp5	chr19:42197970-42202252	CON-pre	CON-post	2.85628	5.16238	1.80738	0.853896	2.23744	0.0003	0.0127222
Ucp3	chr7:100472990-100486432	CON-pre	CON-post	103.814	187.258	1.80378	0.851023	4.19419	5e-05	0.00267468
Ppp1r3c	chr19:36731730-36736604	CON-pre	CON-post	224.954	404.614	1.79865	0.846913	4.01629	5e-05	0.00267468
Pdxk	chr10:78436746-78464948	CON-pre	CON-post	3.70385	6.65786	1.79755	0.846032	3.12211	5e-05	0.00267468
Thbs1	chr2:118111921-118127133	CON-pre	CON-post	5.48502	9.83937	1.79386	0.843069	3.44526	5e-05	0.00267468
Csrp3	chr7:48830397-48848051	CON-pre	CON-post	99.2828	177.82	1.79105	0.8408	3.74016	5e-05	0.00267468
Angptl4	chr17:33774899-33781575	CON-pre	CON-post	5.66986	10.1416	1.78869	0.8389	2.84576	5e-05	0.00267468
Ell2	chr13:75707483-75772358	CON-pre	CON-post	10.2427	18.1815	1.77507	0.82787	3.63823	5e-05	0.00267468
Mustn1	chr14:30879256-30881610	CON-pre	CON-post	94.6053	167.422	1.76969	0.823497	4.39308	5e-05	0.00267468
Prickle3	chrX:7657378-7671278	CON-pre	CON-post	7.73526	13.6252	1.76144	0.816758	3.08851	5e-05	0.00267468
Angptl7	chr4:148448581-148557685	CON-pre	CON-post	34.658	60.9687	1.75915	0.814882	2.05928	0.0001	0.004949
Cblb	chr16:52031548-52208046	CON-pre	CON-post	4.03457	7.08603	1.75633	0.812562	3.28844	5e-05	0.00267468
Myh10	chr11:68691914-68816624	CON-pre	CON-post	4.70783	8.23925	1.75012	0.807451	3.45231	5e-05	0.00267468
Aacs	chr5:125475872-125517403	CON-pre	CON-post	2.54386	4.43124	1.74194	0.800694	2.39526	5e-05	0.00267468
Slc25a22	chr7:141429748-141437874	CON-pre	CON-post	6.71393	11.6741	1.73879	0.798084	2.83198	5e-05	0.00267468
Nudt18	chr14:70577846-70582571	CON-pre	CON-post	3.43422	5.93739	1.72889	0.789845	2.72521	5e-05	0.00267468
Ier5	chr1:155096366-155099636	CON-pre	CON-post	3.39648	5.87106	1.72857	0.789581	2.56715	5e-05	0.00267468
Dot1l	chr10:80755205-80794347	CON-pre	CON-post	7.22678	12.4897	1.72825	0.789317	3.4641	5e-05	0.00267468
Sorbs1	chr19:40292039-40513812	CON-pre	CON-post	30.4577	52.5887	1.72661	0.787946	3.59819	5e-05	0.00267468
Hsp90aa1	chr12:110691035-110696395	CON-pre	CON-post	7.47109	12.8467	1.71952	0.782006	3.09991	5e-05	0.00267468
Fcna	chr2:25624666-25627974	CON-pre	CON-post	4.9156	8.43928	1.71684	0.779752	2.21314	0.00025	0.0109396
Prx	chr7:27499323-27520041	CON-pre	CON-post	1.30405	2.23327	1.71256	0.776159	1.99506	0.0002	0.00903975
Wisp2	chr2:163820833-163833147	CON-pre	CON-post	2.65901	4.51525	1.69809	0.763918	1.88868	0.00075	0.0266736
Tle4	chr19:14448071-14597983	CON-pre	CON-post	4.73686	8.04294	1.69795	0.763793	2.98954	5e-05	0.00267468
Hspb7	chr4:141420778-141425310	CON-pre	CON-post	184.913	313.208	1.69381	0.760272	3.69673	5e-05	0.00267468
Foxo1	chr3:52268336-52350109	CON-pre	CON-post	8.51105	14.3265	1.68328	0.751274	3.14795	5e-05	0.00267468
Tlr4	chr4:66827810-66842796	CON-pre	CON-post	1.49442	2.51516	1.68303	0.751061	1.95302	0.0005	0.0192594
P2rx5	chr11:73160529-73172687	CON-pre	CON-post	4.84239	8.14869	1.68278	0.750847	2.51849	5e-05	0.00267468
Glul	chr1:153899925-153909723	CON-pre	CON-post	184.442	310.291	1.68232	0.750456	3.25156	5e-05	0.00267468
Ankrd2	chr19:42036037-42045110	CON-pre	CON-post	158.387	265.692	1.67749	0.746303	4.10879	5e-05	0.00267468
Cntfr	chr4:41657497-41697091	CON-pre	CON-post	14.2786	23.9516	1.67745	0.746267	2.90455	5e-05	0.00267468
Bcl2l11	chr2:128126037-128162547	CON-pre	CON-post	1.81749	3.04743	1.67672	0.745642	1.98193	0.0002	0.00903975
Fibin	chr2:110360924-110362993	CON-pre	CON-post	9.50603	15.9357	1.67638	0.74535	2.94297	5e-05	0.00267468
Rcan1	chr16:92391950-92466169	CON-pre	CON-post	53.636	89.5264	1.66915	0.739112	3.30468	5e-05	0.00267468
Arrdc3	chr13:80883421-80896043	CON-pre	CON-post	11.5725	19.2819	1.66618	0.736542	3.09129	5e-05	0.00267468
Ern1	chr11:106397619-106487796	CON-pre	CON-post	2.67614	4.45262	1.66382	0.734503	2.37751	5e-05	0.00267468
Lmcd1	chr6:112273757-112330423	CON-pre	CON-post	97.198	160.796	1.65431	0.726231	3.54226	5e-05	0.00267468
Plin4	chr17:56079656-56109802	CON-pre	CON-post	84.2986	139.287	1.65231	0.724476	3.12069	5e-05	0.00267468
Serpina3n	chr12:104406707-104414329	CON-pre	CON-post	3.93902	6.48404	1.6461	0.719055	2.1491	0.00035	0.0144396
Ccrn4l	chr3:51224446-51251654	CON-pre	CON-post	8.76369	14.4191	1.64532	0.71837	2.95482	5e-05	0.00267468
Cep85l	chr10:53278080-53379851	CON-pre	CON-post	16.5188	27.1664	1.64457	0.717718	2.88805	5e-05	0.00267468
Nox4	chr7:87246648-87398708	CON-pre	CON-post	1.49672	2.45989	1.64352	0.716791	1.75123	0.00085	0.029553
Rhob	chr12:8497758-8499985	CON-pre	CON-post	12.9128	21.1933	1.64126	0.714802	3.03258	5e-05	0.00267468
Egln3	chr12:54178980-54203874	CON-pre	CON-post	11.1017	18.1654	1.63627	0.710409	3.0342	5e-05	0.00267468
Fgf1	chr18:38838672-38971274	CON-pre	CON-post	10.5229	17.2078	1.63527	0.709531	3.04095	5e-05	0.00267468
Fmo2	chr1:162875046-162898712	CON-pre	CON-post	6.47251	10.5797	1.63456	0.708896	2.74676	5e-05	0.00267468
Cdkn1a	chr17:29090985-29100722	CON-pre	CON-post	9.19484	15.0187	1.63338	0.707867	2.49072	5e-05	0.00267468
Tmem140	chr6:34863145-34878065	CON-pre	CON-post	21.7966	35.467	1.62718	0.702373	3.11525	5e-05	0.00267468
Trp63	chr16:25683764-25892088	CON-pre	CON-post	5.48858	8.90467	1.6224	0.698129	1.98396	5e-05	0.00267468
Synj2	chr17:5941279-6079739	CON-pre	CON-post	7.88602	12.7739	1.61982	0.695827	2.33648	5e-05	0.00267468
Gabarapl1	chr6:129532183-129542331	CON-pre	CON-post	41.1934	66.69	1.61895	0.695057	3.08665	5e-05	0.00267468
Wipf3	chr6:54452882-54503768	CON-pre	CON-post	5.57278	9.01598	1.61786	0.694088	2.65935	5e-05	0.00267468
Esrrg	chr1:187609005-188214884	CON-pre	CON-post	4.71946	7.62541	1.61574	0.692193	2.6439	5e-05	0.00267468
Tcp11l2	chr10:84576946-84614355	CON-pre	CON-post	26.7187	43.1547	1.61515	0.691667	3.31417	5e-05	0.00267468
Zbtb2	chr10:4367073-4388108	CON-pre	CON-post	1.81196	2.9257	1.61466	0.691234	1.8056	0.00125	0.0397274
Irs2	chr8:10986963-11054541	CON-pre	CON-post	4.69441	7.57809	1.61428	0.690891	2.63321	5e-05	0.00267468
Rnf115	chr3:96727610-96791155	CON-pre	CON-post	47.8458	77.1872	1.61325	0.689969	3.42385	5e-05	0.00267468
Zbtb10	chr3:9250566-9285332	CON-pre	CON-post	1.51847	2.44941	1.61308	0.689813	2.23864	5e-05	0.00267468
Ip6k3	chr17:27143970-27167764	CON-pre	CON-post	19.2953	31.0464	1.60901	0.686174	3.14581	5e-05	0.00267468
2010111I01Rik	chr13:62964892-63431745	CON-pre	CON-post	20.7715	33.4183	1.60885	0.686038	2.70655	5e-05	0.00267468
Otulin	chr15:27605920-27630693	CON-pre	CON-post	9.2331	14.8449	1.60779	0.685083	2.54346	5e-05	0.00267468
Prodh	chr16:18071725-18089190	CON-pre	CON-post	3.7771	6.07231	1.60766	0.684967	2.09224	0.00025	0.0109396
Musk	chr4:58285961-58374303	CON-pre	CON-post	6.91717	11.0771	1.60139	0.679332	2.54458	5e-05	0.00267468
2410006H16Rik	chr11:62602876-62604806	CON-pre	CON-post	18.4305	29.4829	1.59968	0.677782	1.66091	0.00125	0.0397274
Usp28	chr9:48985384-49042517	CON-pre	CON-post	20.0532	31.9205	1.59179	0.67065	3.17006	5e-05	0.00267468
Amotl2	chr9:102717803-102733417	CON-pre	CON-post	3.93569	6.24119	1.58579	0.665204	2.42741	5e-05	0.00267468
2310057M21Rik	chr7:131342717-131362698	CON-pre	CON-post	8.42868	13.3541	1.58436	0.663906	2.59056	5e-05	0.00267468
Cpm	chr10:117629499-117687352	CON-pre	CON-post	1.61756	2.55844	1.58167	0.661447	1.95088	0.00035	0.0144396
Adamts1	chr16:85793827-85803115	CON-pre	CON-post	17.8576	28.162	1.57703	0.657213	3.01727	5e-05	0.00267468
Slc23a2	chr2:132052495-132145108	CON-pre	CON-post	3.67968	5.78758	1.57285	0.653379	2.58919	5e-05	0.00267468
Zmiz1	chr14:25459184-25666747	CON-pre	CON-post	10.0864	15.8273	1.56917	0.650004	2.93735	5e-05	0.00267468
Bag3	chr7:128523582-128546979	CON-pre	CON-post	62.8727	98.0942	1.5602	0.641733	3.18895	5e-05	0.00267468
Gadd45b	chr10:80930090-80932204	CON-pre	CON-post	13.7859	21.4396	1.55518	0.637083	2.51071	0.0001	0.004949
Mcc	chr18:44425059-44812182	CON-pre	CON-post	1.15922	1.79958	1.55241	0.634498	1.89409	0.00035	0.0144396
Adprhl1	chr8:13235661-13254162	CON-pre	CON-post	15.8899	24.6139	1.54903	0.631364	2.64989	5e-05	0.00267468
Glt28d2	chr3:85869845-85887518	CON-pre	CON-post	2.89962	4.47655	1.54384	0.626521	1.84985	0.0009	0.0308706
Jund	chr8:70697738-70700616	CON-pre	CON-post	4.25286	6.56101	1.54273	0.625483	2.09212	0.0001	0.004949
Fabp3	chr4:130308777-130315463	CON-pre	CON-post	33.3896	51.3739	1.53862	0.621637	2.95098	5e-05	0.00267468
Pcdh1	chr18:38196693-38209762	CON-pre	CON-post	2.28833	3.51989	1.53819	0.621236	1.87658	0.00045	0.0176962
Adarb1	chr10:77290726-77418273	CON-pre	CON-post	4.03652	6.2084	1.53806	0.621108	2.43961	5e-05	0.00267468
Rbm20	chr19:53677305-53867080	CON-pre	CON-post	16.9755	26.0915	1.53701	0.620126	2.9108	5e-05	0.00267468
Eif4ebp1	chr8:27260326-27275656	CON-pre	CON-post	38.6279	59.2748	1.53451	0.617775	3.03315	5e-05	0.00267468
Dok7	chr5:35057083-35087831	CON-pre	CON-post	3.72249	5.70801	1.53338	0.616717	1.91208	0.00045	0.0176962
Slc12a4	chr8:105943589-105966115	CON-pre	CON-post	4.52681	6.87966	1.51976	0.603843	2.12865	5e-05	0.00267468
Slc30a2	chr4:134343045-134354484	CON-pre	CON-post	5.61864	8.49186	1.51137	0.595859	2.25338	5e-05	0.00267468
Slc19a2	chr1:164249045-164265385	CON-pre	CON-post	3.21136	4.85329	1.51129	0.59578	1.87158	0.0002	0.00903975
Nrip1	chr16:76290861-76373049	CON-pre	CON-post	5.6373	8.51357	1.51022	0.59476	2.38887	5e-05	0.00267468
Npc1	chr18:12168729-12236386	CON-pre	CON-post	29.6645	44.7916	1.50994	0.594489	2.64783	5e-05	0.00267468
Tbc1d1	chr5:64160259-64351486	CON-pre	CON-post	11.7409	17.6972	1.50731	0.591977	2.56431	5e-05	0.00267468
Pgp	chr17:24470472-24471596	CON-pre	CON-post	18.7449	28.1911	1.50393	0.588743	2.44807	0.0001	0.004949
Ampd3	chr7:110768205-110812408	CON-pre	CON-post	5.0905	7.65133	1.50306	0.587904	2.16888	5e-05	0.00267468
Bach1	chr16:87698953-87733346	CON-pre	CON-post	9.36586	13.9942	1.49417	0.579349	2.59346	5e-05	0.00267468
Gadd45a	chr6:67035095-67080652	CON-pre	CON-post	20.6944	30.8928	1.49281	0.578031	2.53947	5e-05	0.00267468
Ednrb	chr14:103814614-103844476	CON-pre	CON-post	5.59759	8.32602	1.48743	0.572821	2.06632	5e-05	0.00267468
Zfp703	chr8:26977335-26981462	CON-pre	CON-post	5.89411	8.76027	1.48628	0.571702	2.03283	0.0001	0.004949
6430548M08Rik	chr8:120114151-120165307	CON-pre	CON-post	6.02769	8.94861	1.48458	0.570059	2.30662	5e-05	0.00267468
Optn	chr2:5020641-5063938	CON-pre	CON-post	38.2261	56.7113	1.48358	0.569079	2.79632	5e-05	0.00267468
D930015E06Rik	chr3:83898286-84040161	CON-pre	CON-post	1.96362	2.90573	1.47978	0.565384	1.7407	0.00105	0.0349253
Pvr	chr7:19903577-19921143	CON-pre	CON-post	4.59797	6.79954	1.47881	0.564442	1.95043	0.00045	0.0176962
Zfp36	chr7:28376783-28379228	CON-pre	CON-post	9.0307	13.3257	1.4756	0.561297	2.05936	0.00045	0.0176962
Igfbp6	chr15:102144185-102149512	CON-pre	CON-post	32.8773	48.3563	1.47081	0.556612	2.67547	5e-05	0.00267468
Lyve1	chr7:110850606-110862953	CON-pre	CON-post	9.13621	13.3974	1.46641	0.552282	2.24603	5e-05	0.00267468
Ucp2	chr7:100493344-100502173	CON-pre	CON-post	4.71513	6.91198	1.46592	0.551803	2.09305	0.0001	0.004949
Trib2	chr12:15791726-15816785	CON-pre	CON-post	6.52373	9.56299	1.46588	0.551766	2.12527	5e-05	0.00267468
Dusp27	chr1:166098147-166127898	CON-pre	CON-post	20.5998	30.101	1.46123	0.54718	2.4628	5e-05	0.00267468
Spock2	chr10:60106256-60133913	CON-pre	CON-post	2.62274	3.82371	1.45791	0.543903	1.63899	0.0012	0.0386544
Map3k6	chr4:133240817-133252928	CON-pre	CON-post	2.84537	4.14644	1.45726	0.543256	1.78774	0.0009	0.0308706
Mlycd	chr8:119394891-119411088	CON-pre	CON-post	32.0153	46.6409	1.45683	0.542832	2.63143	5e-05	0.00267468
Actn2	chr13:12269426-12340732	CON-pre	CON-post	277.218	402.8	1.45301	0.539044	2.57933	5e-05	0.00267468
Cpt1a	chr19:3323300-3385733	CON-pre	CON-post	4.74128	6.8639	1.44769	0.53375	2.0524	0.00015	0.00708472
Foxn2	chr17:88440711-88490533	CON-pre	CON-post	3.12332	4.52087	1.44746	0.533519	1.8892	0.0003	0.0127222
Mknk2	chr10:80665329-80671976	CON-pre	CON-post	101.683	147.06	1.44626	0.532321	2.59719	5e-05	0.00267468
Bmpr1b	chr3:141837135-142169228	CON-pre	CON-post	2.0626	2.98045	1.445	0.531064	1.59998	0.0009	0.0308706
Ubc	chr5:125385964-125390017	CON-pre	CON-post	387.679	559.494	1.44319	0.529257	2.53494	5e-05	0.00267468
Fnip1	chr11:54438178-54518241	CON-pre	CON-post	16.6095	23.962	1.44267	0.528742	2.48289	5e-05	0.00267468
Cry2	chr2:92403646-92434069	CON-pre	CON-post	14.5788	21.0033	1.44067	0.526741	2.28761	5e-05	0.00267468
Abcb1b	chr5:8798146-8866314	CON-pre	CON-post	2.55338	3.67351	1.43869	0.524752	1.68264	0.0011	0.0363514
Slit3	chr11:35121455-35708507	CON-pre	CON-post	4.17947	6.00529	1.43685	0.522915	1.94179	0.0001	0.004949
Zcchc2	chr1:105990405-106034079	CON-pre	CON-post	4.01746	5.75904	1.4335	0.519545	1.97932	0.00015	0.00708472
Tubb6	chr18:67390730-67402749	CON-pre	CON-post	13.1685	18.8472	1.43123	0.517258	2.14029	0.00025	0.0109396
Ptp4a1	chr1:30940302-30949755	CON-pre	CON-post	4.79488	6.8575	1.43017	0.516187	1.80483	0.0003	0.0127222
Sesn1	chr10:41810573-41908436	CON-pre	CON-post	14.4573	20.6419	1.42778	0.513773	2.06915	5e-05	0.00267468
Ehd4	chr2:120089486-120154575	CON-pre	CON-post	19.474	27.7469	1.42482	0.510777	2.39498	5e-05	0.00267468
Pkp4	chr2:59160849-59355205	CON-pre	CON-post	8.05578	11.4741	1.42433	0.510285	2.10704	5e-05	0.00267468
Lpin1	chr12:16535668-16589770	CON-pre	CON-post	124.771	177.685	1.42409	0.510037	2.32083	5e-05	0.00267468
Peli1	chr11:21091323-21150327	CON-pre	CON-post	4.52002	6.43149	1.42289	0.508823	1.83201	0.00065	0.0238047
Ets2	chr16:95702406-95721049	CON-pre	CON-post	16.905	24.0347	1.42175	0.507667	2.34138	5e-05	0.00267468
Alpk2	chr18:64887755-65751537	CON-pre	CON-post	21.9492	31.1916	1.42108	0.506989	1.85152	0.00025	0.0109396
Myf6	chr10:107492859-107494729	CON-pre	CON-post	84.3496	119.849	1.42086	0.506767	2.66894	5e-05	0.00267468
Aff1	chr5:103754161-103855322	CON-pre	CON-post	13.5275	19.2179	1.42065	0.506555	2.30815	5e-05	0.00267468
Wbp1l	chr19:46599105-46657389	CON-pre	CON-post	36.9098	52.3313	1.41782	0.503668	2.30532	5e-05	0.00267468
Klf10	chr15:38291463-38300711	CON-pre	CON-post	10.072	14.2173	1.41157	0.497297	1.95782	0.0001	0.004949
Acss1	chr2:150618110-150668932	CON-pre	CON-post	9.14732	12.8975	1.40998	0.495667	1.98822	5e-05	0.00267468
Slc43a3	chr2:84936645-84958509	CON-pre	CON-post	21.0154	29.6258	1.40972	0.495409	2.3007	5e-05	0.00267468
Dusp18	chr11:3895239-3901296	CON-pre	CON-post	3.75678	5.29452	1.40932	0.495001	1.76874	0.00045	0.0176962
Idh2	chr7:80094846-80115350	CON-pre	CON-post	109.135	153.767	1.40896	0.494632	2.48235	5e-05	0.00267468
Phlda3	chr1:135766084-135769134	CON-pre	CON-post	105.768	148.71	1.406	0.491604	2.57319	5e-05	0.00267468
Fhl1	chrX:56731760-56793346	CON-pre	CON-post	412.549	579.218	1.404	0.489539	2.18258	5e-05	0.00267468
Met	chr6:17463956-17573980	CON-pre	CON-post	3.30439	4.63842	1.40371	0.48925	1.87975	0.0004	0.0160571
Ppp1r15a	chr7:45522916-45526268	CON-pre	CON-post	16.7275	23.47	1.40308	0.488598	2.19027	5e-05	0.00267468
Errfi1	chr4:150855090-150868880	CON-pre	CON-post	8.73243	12.2504	1.40286	0.488373	1.96816	0.0002	0.00903975
Jmy	chr13:93430096-93499808	CON-pre	CON-post	8.05201	11.2954	1.40281	0.488316	2.22392	5e-05	0.00267468
Myom3	chr4:135759714-135815567	CON-pre	CON-post	13.8698	19.4566	1.4028	0.488314	2.22847	5e-05	0.00267468
Prosc	chr8:27042554-27056132	CON-pre	CON-post	12.6581	17.745	1.40187	0.48736	1.89292	0.00015	0.00708472
Tns3	chr11:8431651-8664535	CON-pre	CON-post	3.24443	4.54745	1.40162	0.487092	1.91351	0.00015	0.00708472
Tgfbr3	chr5:107106569-107289595	CON-pre	CON-post	9.67023	13.5261	1.39874	0.484129	2.19413	5e-05	0.00267468
Aqp1	chr6:55336298-55348555	CON-pre	CON-post	122.352	171.12	1.39859	0.483968	2.37003	5e-05	0.00267468
Pnrc1	chr4:33245422-33248787	CON-pre	CON-post	34.6015	48.3518	1.39739	0.482735	2.3404	5e-05	0.00267468
Bdh1	chr16:31422296-31458901	CON-pre	CON-post	11.7423	16.3753	1.39456	0.479806	1.94936	0.0001	0.004949
Tango2	chr16:18300824-18343932	CON-pre	CON-post	21.5365	30.0244	1.39412	0.479349	1.90382	5e-05	0.00267468
Mafb	chr2:160363676-160367065	CON-pre	CON-post	8.67505	12.0898	1.39363	0.478847	1.90874	0.00035	0.0144396
Mrps24	chr11:5703982-5707699	CON-pre	CON-post	24.5508	34.2033	1.39316	0.478365	2.13635	0.0004	0.0160571
Ctgf	chr10:24595441-24598682	CON-pre	CON-post	12.112	16.8681	1.39268	0.477868	1.99329	5e-05	0.00267468
Ccl6	chr11:83582060-83623693	CON-pre	CON-post	21.9707	30.5554	1.39073	0.475842	1.80171	0.00025	0.0109396
Pnpla2	chr7:141455187-141460743	CON-pre	CON-post	89.86	124.904	1.38998	0.475069	2.19658	5e-05	0.00267468
Fbxo32	chr15:58175878-58214892	CON-pre	CON-post	111.783	155.141	1.38788	0.472885	2.15639	5e-05	0.00267468
Hp	chr8:109575127-109579172	CON-pre	CON-post	15.5094	21.5061	1.38665	0.471605	1.89706	0.00115	0.0375005
Myh2	chr11:67171026-67197517	CON-pre	CON-post	284.904	394.43	1.38443	0.469295	2.01688	0.0002	0.00903975
Dusp1	chr17:26505590-26508472	CON-pre	CON-post	21.6283	29.8583	1.38052	0.465215	2.12292	5e-05	0.00267468
Hsf2	chr10:57486384-57513143	CON-pre	CON-post	9.66728	13.294	1.37515	0.459592	1.89395	0.0004	0.0160571
Pde4d	chr13:108654176-109955969	CON-pre	CON-post	51.1175	70.2895	1.37506	0.459492	2.10404	5e-05	0.00267468
Myoz2	chr3:123006205-123034987	CON-pre	CON-post	66.4119	91.2369	1.3738	0.458177	2.32032	5e-05	0.00267468
Mtss1	chr15:58941233-59082026	CON-pre	CON-post	6.23949	8.55773	1.37154	0.455801	1.82351	0.0004	0.0160571
Svep1	chr4:58042795-58206596	CON-pre	CON-post	2.50648	3.43581	1.37077	0.454983	1.81903	0.0004	0.0160571
Slc25a5	chrX:36795651-36798806	CON-pre	CON-post	16.3414	22.3881	1.37002	0.4542	1.8746	0.0014	0.0433939
Tmem52	chr4:155469113-155470858	CON-pre	CON-post	60.8721	83.3816	1.36978	0.453948	1.93841	5e-05	0.00267468
Klf6	chr13:5861488-5870393	CON-pre	CON-post	13.794	18.8814	1.36881	0.452924	2.02922	0.0001	0.004949
Lrrc58	chr16:37868399-37888857	CON-pre	CON-post	8.28274	11.3005	1.36434	0.4482	2.0213	5e-05	0.00267468
Fam13a	chr6:58933535-59024502	CON-pre	CON-post	5.45592	7.44025	1.3637	0.44753	1.7641	0.0009	0.0308706
Chchd2	chr5:129881160-129887470	CON-pre	CON-post	73.504	100.148	1.36248	0.446242	2.30764	0.0002	0.00903975
Gda	chr19:21391306-21472661	CON-pre	CON-post	4.88136	6.64096	1.36047	0.44411	1.77628	0.00075	0.0266736
H3f3b	chr11:116021960-116024504	CON-pre	CON-post	21.9793	29.8915	1.35998	0.443591	2.05065	0.00025	0.0109396
Cd36	chr5:17781689-17888959	CON-pre	CON-post	102.925	139.771	1.35799	0.441465	2.02327	0.0001	0.004949
Eln	chr5:134702595-134747254	CON-pre	CON-post	5.44585	7.3825	1.35562	0.438953	1.67114	0.001	0.0336224
Xdh	chr17:73883894-73950196	CON-pre	CON-post	15.0962	20.438	1.35385	0.437071	2.01772	5e-05	0.00267468
Irf2bp2	chr8:126588295-126593436	CON-pre	CON-post	5.28954	7.15029	1.35178	0.434859	1.72137	0.0012	0.0386544
Nos1	chr5:117867118-117953813	CON-pre	CON-post	16.4773	22.2711	1.35162	0.434698	2.01438	0.00015	0.00708472
Zfand5	chr19:21272277-21286840	CON-pre	CON-post	47.5831	64.0646	1.34637	0.429079	2.0027	0.0001	0.004949
Mcl1	chr3:95658720-95663178	CON-pre	CON-post	48.5962	65.405	1.34589	0.428558	2.09242	5e-05	0.00267468
Lpl	chr8:68880554-68906932	CON-pre	CON-post	188.909	253.041	1.33949	0.421681	1.98842	0.0001	0.004949
Mafg	chr11:120628350-120633547	CON-pre	CON-post	17.3605	23.2375	1.33853	0.420645	1.83173	0.00105	0.0349253
Dhrs3	chr4:144892826-144927645	CON-pre	CON-post	20.1378	26.9507	1.33831	0.420411	1.68324	0.0006	0.0222358
Dnaja4	chr9:54699558-54716317	CON-pre	CON-post	44.3298	59.2582	1.33676	0.418737	1.92636	0.00015	0.00708472
Ankrd9	chr12:110975352-110979021	CON-pre	CON-post	32.9741	43.9855	1.33394	0.415694	1.95296	0.0006	0.0222358
C4b	chr17:34728380-34743897	CON-pre	CON-post	6.29824	8.3891	1.33198	0.413567	1.69019	0.0013	0.0408979
Gna13	chr11:109354777-109401369	CON-pre	CON-post	5.67617	7.55009	1.33014	0.411575	1.67951	0.00035	0.0144396
Mfge8	chr7:79133767-79149060	CON-pre	CON-post	23.0827	30.699	1.32996	0.411377	1.7436	0.0006	0.0222358
Ldhb	chr6:142490248-142507943	CON-pre	CON-post	65.9616	87.4588	1.3259	0.406977	2.07944	0.00045	0.0176962
Pla2g12a	chr3:129878605-129895825	CON-pre	CON-post	31.7132	42.0338	1.32544	0.406469	1.71108	0.0005	0.0192594
Col4a1	chr8:11198422-11312826	CON-pre	CON-post	28.6647	37.9289	1.32319	0.404021	1.86579	0.00035	0.0144396
Twf2	chr9:106203107-106215387	CON-pre	CON-post	84.8244	112.148	1.32212	0.402852	2.07824	0.00045	0.0176962
Mical2	chr7:112225835-112355194	CON-pre	CON-post	39.9658	52.8115	1.32142	0.402088	1.81616	0.00025	0.0109396
Ly6a	chr15:74994876-74998031	CON-pre	CON-post	56.7782	74.9622	1.32026	0.400825	1.67718	0.0006	0.0222358
Zbtb16	chr9:48654296-48835945	CON-pre	CON-post	33.4415	44.1362	1.3198	0.400326	1.89996	0.0001	0.004949
Tmed5	chr5:108121646-108132591	CON-pre	CON-post	11.827	15.6042	1.31937	0.399849	1.7607	0.00085	0.029553
Filip1	chr9:79815561-79977882	CON-pre	CON-post	31.1375	40.9206	1.31419	0.394172	1.89681	0.0003	0.0127222
Eltd1	chr3:151437881-151545081	CON-pre	CON-post	9.4217	12.3441	1.31018	0.389766	1.6894	0.001	0.0336224
Gpr157	chr4:150087502-150105927	CON-pre	CON-post	20.6463	26.9886	1.30719	0.386466	1.82504	0.0005	0.0192594
Asb5	chr8:54550330-54587836	CON-pre	CON-post	214.858	280.307	1.30462	0.383627	2.00234	0.00035	0.0144396
Acadl	chr1:66830838-66863309	CON-pre	CON-post	144.762	188.628	1.30302	0.381857	1.9483	0.0003	0.0127222
Tmpo	chr10:91147570-91171619	CON-pre	CON-post	21.1657	27.5621	1.30221	0.380957	1.68129	0.00075	0.0266736
Perm1	chr4:156215926-156221307	CON-pre	CON-post	69.9474	90.9589	1.30039	0.378944	1.84013	0.00025	0.0109396
Nrap	chr19:56287937-56390038	CON-pre	CON-post	380.338	494.094	1.29909	0.377505	1.60262	0.00135	0.0421736
Tfdp2	chr9:96196274-96323646	CON-pre	CON-post	11.487	14.9028	1.29736	0.375582	1.67746	0.00095	0.0323217
Nfat5	chr8:107293469-107379517	CON-pre	CON-post	4.4687	5.79358	1.29648	0.374601	1.62935	0.00065	0.0238047
Gm608	chr16:44173396-44227466	CON-pre	CON-post	11.0804	8.52632	-1.29955	-0.378019	-1.75298	0.0008	0.0281157
Pds5b	chr5:150673826-150810669	CON-pre	CON-post	11.1973	8.61477	-1.29978	-0.378269	-1.7104	0.0009	0.0308706
Bhlhe40	chr6:108577035-108666925	CON-pre	CON-post	47.7099	36.5654	-1.30478	-0.38381	-1.73284	0.0004	0.0160571
Mast4	chr13:102732488-103334492	CON-pre	CON-post	13.9759	10.6818	-1.30838	-0.387787	-1.78758	0.0005	0.0192594
Lgals1	chr15:78926724-78930465	CON-pre	CON-post	415.841	317.449	-1.30995	-0.389507	-2.33552	0.0002	0.00903975
Fam131a	chr16:20695056-20716636	CON-pre	CON-post	50.3405	38.4263	-1.31005	-0.389625	-1.88871	0.0004	0.0160571
Igfbp5	chr1:72858064-72874865	CON-pre	CON-post	171.775	131.072	-1.31054	-0.390155	-1.80971	0.0005	0.0192594
Myl1	chr1:66924295-66945056	CON-pre	CON-post	6904.39	5260.75	-1.31243	-0.392246	-1.55998	0.0014	0.0433939
Clcn3	chr8:60910388-60983311	CON-pre	CON-post	15.3502	11.6453	-1.31815	-0.398509	-1.74903	0.00065	0.0238047
Slc8a1	chr17:81373104-81738387	CON-pre	CON-post	3.13921	2.37528	-1.32162	-0.402307	-1.6946	0.00065	0.0238047
Crispld2	chr8:119992469-120052793	CON-pre	CON-post	9.40617	7.04727	-1.33473	-0.416542	-1.72047	0.0014	0.0433939
Mettl21c	chr1:44009407-44020006	CON-pre	CON-post	80.0862	59.6951	-1.34159	-0.423941	-2.16181	0.0005	0.0192594
Mlec	chr5:115142980-115158176	CON-pre	CON-post	63.4222	47.2476	-1.34234	-0.424748	-2.02164	0.0001	0.004949
Ptprs	chr17:56412425-56476480	CON-pre	CON-post	7.75961	5.77785	-1.34299	-0.425451	-1.70423	0.00035	0.0144396
Bcl6	chr16:23965051-23988612	CON-pre	CON-post	34.8887	25.9622	-1.34383	-0.426346	-2.01392	0.0003	0.0127222
Gm6307	chr2:180370857-180401802	CON-pre	CON-post	25.418	18.8723	-1.34684	-0.429579	-1.80109	0.0005	0.0192594
Mmp15	chr8:95352336-95374293	CON-pre	CON-post	6.92077	5.1372	-1.34719	-0.429951	-1.67217	0.0012	0.0386544
Dnmt3a	chr12:3806979-3914443	CON-pre	CON-post	8.81834	6.52222	-1.35205	-0.435146	-1.89695	0.0003	0.0127222
Rfx7	chr9:72532239-72622949	CON-pre	CON-post	5.79159	4.26632	-1.35751	-0.440965	-1.84249	0.0003	0.0127222
Tirap	chr9:35184390-35200291	CON-pre	CON-post	8.08848	5.95488	-1.35829	-0.441797	-1.7331	0.0005	0.0192594
Npnt	chr3:132881744-132950291	CON-pre	CON-post	10.0739	7.3852	-1.36407	-0.447909	-1.76244	0.00055	0.020738
Dupd1	chr14:21676571-21714576	CON-pre	CON-post	45.939	33.5975	-1.36733	-0.451368	-2.17445	0.00025	0.0109396
Hmg20a	chr9:56418845-56496936	CON-pre	CON-post	8.2349	6.01616	-1.3688	-0.452907	-1.7646	0.00055	0.020738
Scd1	chr19:44394449-44407709	CON-pre	CON-post	96.0807	70.0728	-1.37116	-0.455392	-2.09983	0.0001	0.004949
Kcng4	chr8:119623853-119635680	CON-pre	CON-post	18.5541	13.509	-1.37346	-0.457815	-2.06956	0.0001	0.004949
Kansl1l	chr1:66700892-66817595	CON-pre	CON-post	10.7771	7.8424	-1.37421	-0.458598	-1.70919	0.0004	0.0160571
Fasn	chr11:120805957-120824547	CON-pre	CON-post	14.1831	10.3205	-1.37426	-0.458661	-1.98353	0.0003	0.0127222
Cbr2	chr11:120729484-120732021	CON-pre	CON-post	56.8928	41.3832	-1.37478	-0.459201	-2.28287	0.00035	0.0144396
Plekha2	chr8:25039143-25101811	CON-pre	CON-post	8.67017	6.29624	-1.37704	-0.461569	-1.91384	0.00035	0.0144396
Dagla	chr19:10245264-10304877	CON-pre	CON-post	4.43949	3.22121	-1.37821	-0.462793	-1.69902	0.0012	0.0386544
Sh3kbp1	chrX:159627271-159975920	CON-pre	CON-post	16.0712	11.5831	-1.38747	-0.472455	-1.98584	5e-05	0.00267468
Nr1d1	chr11:98767931-98775377	CON-pre	CON-post	85.1241	61.2276	-1.39029	-0.475384	-2.21518	0.00015	0.00708472
Rhobtb2	chr14:69784989-69805545	CON-pre	CON-post	9.79445	7.01487	-1.39624	-0.481549	-2.06504	5e-05	0.00267468
Klhl31	chr9:77636731-77660122	CON-pre	CON-post	83.316	59.655	-1.39663	-0.481951	-2.27911	0.0001	0.004949
Sgcd	chr11:46978782-47379302	CON-pre	CON-post	17.6362	12.4932	-1.41166	-0.497401	-1.95553	0.0009	0.0308706
Itga4	chr2:79255425-79428988	CON-pre	CON-post	5.1764	3.66062	-1.41408	-0.499864	-2.09477	5e-05	0.00267468
Ky	chr9:102506137-102546239	CON-pre	CON-post	69.4949	48.7264	-1.42623	-0.512204	-2.43155	5e-05	0.00267468
Plxna1	chr6:89316313-89362613	CON-pre	CON-post	4.99922	3.50405	-1.4267	-0.512682	-2.09865	0.0001	0.004949
Cc2d2a	chr5:43662378-43740970	CON-pre	CON-post	3.14048	2.17553	-1.44355	-0.529617	-1.71819	0.0012	0.0386544
Tmem233	chr5:116040533-116083246	CON-pre	CON-post	184.083	127.46	-1.44424	-0.530307	-3.15897	5e-05	0.00267468
Nav2	chr7:48959072-49610088	CON-pre	CON-post	2.02579	1.39864	-1.4484	-0.534457	-1.83646	0.00035	0.0144396
Xpr1	chr1:155275656-155417444	CON-pre	CON-post	31.7914	21.867	-1.45385	-0.539886	-2.5573	5e-05	0.00267468
Fam78a	chr2:32066884-32083705	CON-pre	CON-post	6.12671	4.21354	-1.45405	-0.54008	-1.97183	0.00015	0.00708472
Cdh4	chr2:179442477-179899375	CON-pre	CON-post	3.64863	2.50414	-1.45704	-0.543039	-1.91054	0.00025	0.0109396
Tnrc18	chr5:142724604-142817387	CON-pre	CON-post	5.3073	3.63581	-1.45973	-0.545702	-2.19699	5e-05	0.00267468
Irs1	chr1:82233104-82291439	CON-pre	CON-post	9.77951	6.6716	-1.46584	-0.551728	-2.44222	5e-05	0.00267468
Tppp	chr13:74009418-74035753	CON-pre	CON-post	5.40956	3.68876	-1.4665	-0.552378	-2.0616	0.0001	0.004949
Mss51	chr14:20482863-20496901	CON-pre	CON-post	39.2917	26.7827	-1.46706	-0.552922	-2.52884	5e-05	0.00267468
2310015D24Rik	chr16:13514130-13520419	CON-pre	CON-post	6.70435	4.54359	-1.47556	-0.561266	-1.9314	0.00055	0.020738
Pde4b	chr4:102254741-102607262	CON-pre	CON-post	25.5287	17.2471	-1.48017	-0.565771	-2.45664	5e-05	0.00267468
Tnfrsf19	chr14:60963833-61046855	CON-pre	CON-post	4.68338	3.15104	-1.4863	-0.57172	-1.8652	0.00035	0.0144396
Trip11	chr12:101837371-101913171	CON-pre	CON-post	3.69002	2.47126	-1.49317	-0.578383	-2.05884	0.0001	0.004949
Htra4	chr8:25024927-25038962	CON-pre	CON-post	13.4425	8.99679	-1.49414	-0.579316	-2.24937	5e-05	0.00267468
Tmc7	chr7:118535843-118584686	CON-pre	CON-post	5.05485	3.3393	-1.51375	-0.598124	-2.12741	5e-05	0.00267468
Plcd4	chr1:74409383-74588028	CON-pre	CON-post	74.6297	49.2271	-1.51603	-0.600298	-2.53282	5e-05	0.00267468
Nrep	chr18:33437018-33464029	CON-pre	CON-post	77.6465	51.013	-1.52209	-0.606054	-2.76711	5e-05	0.00267468
Ndufaf2	chr13:108052588-108158625	CON-pre	CON-post	25.8676	16.9783	-1.52357	-0.607456	-2.39385	0.0006	0.0222358
Sobp	chr10:43002499-43174530	CON-pre	CON-post	13.9102	9.12065	-1.52513	-0.608937	-2.69139	5e-05	0.00267468
Bcorl1	chrX:48341357-48406728	CON-pre	CON-post	1.96563	1.28251	-1.53264	-0.616022	-1.76228	0.00135	0.0421736
Lrrc38	chr4:143349749-143371028	CON-pre	CON-post	13.9446	9.08172	-1.53546	-0.618672	-2.4832	5e-05	0.00267468
Tpx2	chr2:152847963-152895321	CON-pre	CON-post	2.46491	1.59856	-1.54196	-0.624759	-1.60994	0.00155	0.0468635
Gadl1	chr9:115909454-116076176	CON-pre	CON-post	4.98854	3.22769	-1.54554	-0.628115	-2.07242	0.00025	0.0109396
Banp	chr8:121950491-122029260	CON-pre	CON-post	2.66481	1.70785	-1.56033	-0.641852	-1.8569	0.0002	0.00903975
Thap2	chr10:115369965-115384435	CON-pre	CON-post	3.09321	1.97645	-1.56503	-0.646198	-1.7811	0.0015	0.0456806
Gm4841	chr18:60268300-60273267	CON-pre	CON-post	4.01203	2.55641	-1.5694	-0.650211	-1.83366	0.00095	0.0323217
B4galt5	chr2:167298444-167349178	CON-pre	CON-post	4.19291	2.65834	-1.57727	-0.657423	-2.14116	0.0001	0.004949
Acsl3	chr1:78657824-78707743	CON-pre	CON-post	18.0541	11.4038	-1.58317	-0.662818	-2.89548	5e-05	0.00267468
Cited4	chr4:120666562-120667820	CON-pre	CON-post	12.9859	8.16578	-1.59028	-0.669281	-2.26015	5e-05	0.00267468
Prkag3	chr1:74738921-74748955	CON-pre	CON-post	72.7225	45.4361	-1.60054	-0.678562	-3.33212	5e-05	0.00267468
Prdm15	chr16:97791466-97851227	CON-pre	CON-post	2.09183	1.30611	-1.60157	-0.679486	-1.99505	0.0001	0.004949
Igfn1	chr1:135953577-136006342	CON-pre	CON-post	9.19814	5.7239	-1.60697	-0.684342	-2.81732	5e-05	0.00267468
Sfxn5	chr6:85213050-85333422	CON-pre	CON-post	2.44958	1.51563	-1.61621	-0.692621	-1.77299	0.0013	0.0408979
Pik3cd	chr4:149649167-149701629	CON-pre	CON-post	5.52189	3.41471	-1.61709	-0.693397	-2.41661	5e-05	0.00267468
Gprc5c	chr11:114851531-114872617	CON-pre	CON-post	23.3584	14.301	-1.63334	-0.707827	-2.6081	5e-05	0.00267468
Pnpla3	chr15:84167815-84189521	CON-pre	CON-post	1.77712	1.0859	-1.63654	-0.710655	-1.67169	0.0011	0.0363514
Scd2	chr19:44293675-44306862	CON-pre	CON-post	11.8399	7.17084	-1.65112	-0.723447	-3.03295	5e-05	0.00267468
Rarb	chr14:16430839-17082331	CON-pre	CON-post	3.61412	2.18488	-1.65415	-0.726091	-1.82413	0.00015	0.00708472
Tnfaip2	chr12:111442660-111455018	CON-pre	CON-post	23.1603	13.9748	-1.65729	-0.728822	-3.27579	5e-05	0.00267468
Ret	chr6:118151747-118197744	CON-pre	CON-post	1.4738	0.885052	-1.66521	-0.735708	-1.855	0.00045	0.0176962
Gdap1	chr1:17145372-17164270	CON-pre	CON-post	14.49	8.671	-1.67109	-0.740789	-3.18364	5e-05	0.00267468
Dhcr7	chr7:143823166-143848410	CON-pre	CON-post	3.32285	1.98365	-1.67512	-0.744261	-1.93674	0.0004	0.0160571
Cadm1	chr9:47530351-47853385	CON-pre	CON-post	3.50201	2.08275	-1.68144	-0.749691	-2.17381	5e-05	0.00267468
Actc1	chr2:114047288-114052811	CON-pre	CON-post	239.861	142.553	-1.68261	-0.7507	-3.82048	5e-05	0.00267468
Ttyh2	chr11:114344525-114757886	CON-pre	CON-post	4.44185	2.6092	-1.70238	-0.767554	-2.12313	0.00015	0.00708472
Pfkfb3	chr2:11471430-11553929	CON-pre	CON-post	149.321	86.821	-1.71987	-0.782301	-3.33162	5e-05	0.00267468
Ar	chrX:98149749-98317147	CON-pre	CON-post	4.22797	2.44713	-1.72773	-0.788875	-2.25584	5e-05	0.00267468
Sec14l5	chr16:5147108-5183934	CON-pre	CON-post	6.51131	3.73432	-1.74364	-0.802103	-2.49929	5e-05	0.00267468
Nmrk2	chr10:81194690-81230779	CON-pre	CON-post	124.529	70.4878	-1.76667	-0.82104	-3.49557	5e-05	0.00267468
Vasp	chr7:19256929-19271854	CON-pre	CON-post	15.2523	8.6182	-1.76978	-0.823569	-2.95742	5e-05	0.00267468
6430571L13Rik	chr9:107340639-107349683	CON-pre	CON-post	22.4625	12.5633	-1.78795	-0.838298	-3.66673	5e-05	0.00267468
Prrg1	chrX:78449609-78583897	CON-pre	CON-post	1.71674	0.957702	-1.79256	-0.84202	-1.73019	0.0007	0.0252474
D430041D05Rik	chr2:104143074-104410334	CON-pre	CON-post	1.4522	0.801387	-1.81211	-0.857668	-2.4974	5e-05	0.00267468
Ddit4l	chr3:137623671-137628332	CON-pre	CON-post	111.154	59.9825	-1.85311	-0.88994	-4.39707	5e-05	0.00267468
Capn5	chr7:98121564-98184799	CON-pre	CON-post	1.26838	0.669688	-1.89399	-0.921423	-1.74525	0.0013	0.0408979
F830016B08Rik	chr18:60293379-60303016	CON-pre	CON-post	5.92588	3.11146	-1.90453	-0.929438	-2.95177	5e-05	0.00267468
Cyp26b1	chr6:84571413-84593908	CON-pre	CON-post	2.18521	1.14585	-1.90706	-0.931354	-2.2226	0.0001	0.004949
Spp1	chr5:104435110-104441053	CON-pre	CON-post	5.59621	2.75087	-2.03434	-1.02456	-1.98724	0.0001	0.004949
Dach1	chr14:97786845-98169765	CON-pre	CON-post	0.73995	0.352702	-2.09795	-1.06898	-1.63962	0.00145	0.0444995
Tnnt2	chr1:135836333-135852268	CON-pre	CON-post	3.26316	1.53237	-2.12949	-1.0905	-1.25235	0.00155	0.0468635
Wdr76	chr2:121506722-121544859	CON-pre	CON-post	0.969129	0.433276	-2.23675	-1.1614	-1.68539	0.00075	0.0266736
S100a9	chr3:90692629-90695721	CON-pre	CON-post	16.7578	5.93995	-2.8212	-1.49631	-2.39633	5e-05	0.00267468
Cish	chr9:107296688-107301961	CON-pre	CON-post	9.95939	3.16974	-3.14202	-1.65169	-4.94748	5e-05	0.00267468
Cytl1	chr5:37735518-37739820	CON-pre	CON-post	12.3367	3.31431	-3.72225	-1.89617	-4.5873	5e-05	0.00267468
S100a8	chr3:90669070-90670034	CON-pre	CON-post	18.7365	4.98268	-3.76033	-1.91086	-4.39492	0.00025	0.0109396
Myh3	chr11:67078299-67102291	CON-pre	CON-post	2.03772	0.459095	-4.43856	-2.15009	-4.05857	5e-05	0.00267468
Ngp	chr9:110419807-110423012	CON-pre	CON-post	2.73605	0.601314	-4.55012	-2.18591	-2.4452	0.00135	0.0421736
Clec3a	chr8:114418033-114428133	CON-pre	CON-post	4.08945	0.614337	-6.65669	-2.7348	-4.84269	5e-05	0.00267468
Ibsp	chr5:104299286-104311472	CON-pre	CON-post	2.42612	0.322736	-7.51735	-2.91023	-3.05159	0.0002	0.00903975
Alb	chr5:90460888-90476603	CON-pre	CON-post	10.1596	0.600732	-16.912	-4.07998	-6.62843	5e-05	0.00267468

## Sheet: HFDpre_vs_HFDpost
gene_id	locus	sample_1	sample_2	value_1	value_2	Fold Change	log2(fold_change)	test_stat	p_value	q_value
Nr4a3	chr4:48051247-48083352	HFD-pre	HFD-post	0.726422	22.2385	30.6137	4.93611	8.60984	5e-05	0.00267468
Cxcl13	chr5:95956938-95961068	HFD-pre	HFD-post	0.60887	8.90153	14.6198	3.86985	5.07963	0.0001	0.004949
Krt10	chr11:99385255-99389364	HFD-pre	HFD-post	0.510762	4.08743	8.00261	3.00047	4.32576	5e-05	0.00267468
Atf3	chr1:191170296-191183333	HFD-pre	HFD-post	9.42093	46.4968	4.93548	2.30319	9.3771	5e-05	0.00267468
Ppargc1a	chr5:51454248-51553921	HFD-pre	HFD-post	7.82644	35.3828	4.52093	2.17662	9.5987	5e-05	0.00267468
Hspa1b	chr17:34956428-34959238	HFD-pre	HFD-post	3.03666	13.199	4.34655	2.11987	6.74461	5e-05	0.00267468
Mt2	chr8:94172617-94173567	HFD-pre	HFD-post	14.8618	58.1312	3.91145	1.96771	7.97688	5e-05	0.00267468
BB123696	chr13:52729369-52757205	HFD-pre	HFD-post	0.379362	1.42881	3.76635	1.91316	2.4018	0.00085	0.029553
Otud1	chr2:19658061-19660590	HFD-pre	HFD-post	8.27742	30.3512	3.66675	1.8745	7.69412	5e-05	0.00267468
Mthfd1l	chr10:3973074-4167081	HFD-pre	HFD-post	0.191812	0.687315	3.58327	1.84128	1.62719	0.0012	0.0386544
Hspa1a	chr17:34969358-34972156	HFD-pre	HFD-post	4.37283	15.3583	3.51221	1.81238	6.49098	5e-05	0.00267468
Egr1	chr18:34861206-34864956	HFD-pre	HFD-post	1.51366	4.82996	3.19091	1.67397	4.29084	5e-05	0.00267468
Arhgap26	chr18:38993144-39376285	HFD-pre	HFD-post	1.24124	3.92381	3.1612	1.66047	5.38126	5e-05	0.00267468
Maff	chr15:79347677-79359076	HFD-pre	HFD-post	0.951199	2.94562	3.09674	1.63075	2.85128	0.0001	0.004949
Mt1	chr8:94179088-94180327	HFD-pre	HFD-post	28.0248	82.7601	2.9531	1.56223	7.75032	5e-05	0.00267468
Hbegf	chr18:36504926-36515805	HFD-pre	HFD-post	7.88254	22.7773	2.88959	1.53086	6.19015	5e-05	0.00267468
Icosl	chr10:78069367-78079525	HFD-pre	HFD-post	0.998036	2.71478	2.72012	1.44367	2.95557	5e-05	0.00267468
Perp	chr10:18845070-18857072	HFD-pre	HFD-post	0.923929	2.39461	2.59177	1.37394	2.27295	0.00055	0.020738
Srxn1	chr2:152105523-152111376	HFD-pre	HFD-post	16.1872	41.8083	2.5828	1.36894	6.26344	5e-05	0.00267468
Odf3l2	chr10:79639525-79645738	HFD-pre	HFD-post	21.8381	54.6496	2.50249	1.32336	5.97801	5e-05	0.00267468
Cyr61	chr3:145646970-145649985	HFD-pre	HFD-post	15.1376	37.3479	2.46723	1.30289	5.86799	5e-05	0.00267468
Xirp1	chr9:120013754-120023598	HFD-pre	HFD-post	71.3362	174.012	2.43932	1.28648	5.92399	5e-05	0.00267468
Rrad	chr8:104628065-104631321	HFD-pre	HFD-post	2.90015	7.04033	2.42757	1.27952	3.27672	5e-05	0.00267468
Adamts9	chr6:92772698-92901441	HFD-pre	HFD-post	1.04493	2.52306	2.41457	1.27177	3.55765	5e-05	0.00267468
Map3k8	chr18:4331326-4352953	HFD-pre	HFD-post	0.951292	2.2801	2.39685	1.26114	2.40211	5e-05	0.00267468
Sik1	chr17:31844249-31855792	HFD-pre	HFD-post	2.80538	6.64535	2.36879	1.24415	4.38415	5e-05	0.00267468
Btg2	chr1:134074864-134079155	HFD-pre	HFD-post	6.52661	14.7313	2.25711	1.17448	4.71725	5e-05	0.00267468
Fam134b	chr15:25843297-25973696	HFD-pre	HFD-post	89.0602	198.565	2.22956	1.15676	5.19209	5e-05	0.00267468
Impact	chr18:12972251-12992948	HFD-pre	HFD-post	7.46611	16.5204	2.21272	1.14582	4.76827	5e-05	0.00267468
Spsb1	chr4:149896283-149955006	HFD-pre	HFD-post	2.75496	6.0704	2.20344	1.13976	3.57716	5e-05	0.00267468
Hk2	chr6:82725026-82774454	HFD-pre	HFD-post	80.3873	173.796	2.16198	1.11235	5.24843	5e-05	0.00267468
Aacs	chr5:125475872-125517403	HFD-pre	HFD-post	1.10728	2.36845	2.13898	1.09692	2.42987	0.0001	0.004949
Snai3	chr8:122454205-122460692	HFD-pre	HFD-post	6.22525	12.9841	2.08572	1.06054	3.63424	5e-05	0.00267468
Angptl7	chr4:148448581-148557685	HFD-pre	HFD-post	50.8639	105.332	2.07086	1.05023	3.1806	5e-05	0.00267468
Cnksr3	chr10:7119061-7212237	HFD-pre	HFD-post	1.12606	2.31859	2.05903	1.04196	2.39716	5e-05	0.00267468
Gm13889	chr2:93955809-93957100	HFD-pre	HFD-post	2.55751	5.21692	2.03984	1.02846	2.28321	0.00035	0.0144396
Pde1a	chr2:79834452-80129412	HFD-pre	HFD-post	0.941187	1.89337	2.01168	1.0084	1.4693	0.00095	0.0323217
Rnaseh2c	chr19:5601872-5602959	HFD-pre	HFD-post	6.07778	12.224	2.01126	1.0081	2.66557	0.0004	0.0160571
Enah	chr1:181896385-182019980	HFD-pre	HFD-post	6.93884	13.9218	2.00636	1.00458	4.51079	5e-05	0.00267468
Sgms2	chr3:131318985-131344923	HFD-pre	HFD-post	0.52362	1.04242	1.99079	0.993344	2.00671	0.0005	0.0192594
Pdxk	chr10:78436746-78464948	HFD-pre	HFD-post	3.19007	6.278	1.96798	0.976715	3.4911	5e-05	0.00267468
Npr3	chr15:11839895-11907371	HFD-pre	HFD-post	2.55479	4.99995	1.95709	0.968708	3.46731	5e-05	0.00267468
Vgll2	chr10:52022685-52028471	HFD-pre	HFD-post	20.8692	40.8286	1.9564	0.968204	4.45422	5e-05	0.00267468
Dgat2	chr7:99153662-99182713	HFD-pre	HFD-post	23.2658	45.4285	1.95259	0.965387	4.55012	5e-05	0.00267468
Zfp503	chr14:21983961-21989601	HFD-pre	HFD-post	2.8416	5.53732	1.94866	0.962483	3.21012	5e-05	0.00267468
Fkbp5	chr17:28398752-28486149	HFD-pre	HFD-post	23.9985	46.6942	1.94571	0.960296	4.46991	5e-05	0.00267468
Mid1ip1	chrX:10717364-10719702	HFD-pre	HFD-post	16.3369	31.4324	1.92401	0.944117	3.84364	5e-05	0.00267468
Rps19	chr7:24884713-24889802	HFD-pre	HFD-post	6.7811	12.9922	1.91594	0.93805	2.58349	0.00125	0.0397274
Rgcc	chr14:79288749-79301635	HFD-pre	HFD-post	38.465	73.6196	1.91394	0.936545	4.69705	5e-05	0.00267468
Spp1	chr5:104435110-104441053	HFD-pre	HFD-post	3.78996	7.24328	1.91118	0.93446	2.07147	0.00025	0.0109396
Plk2	chr13:110395043-110400843	HFD-pre	HFD-post	3.25555	6.17565	1.89696	0.923691	2.92228	5e-05	0.00267468
Inmt	chr6:55170626-55174990	HFD-pre	HFD-post	19.44	36.8261	1.89435	0.921697	3.99516	5e-05	0.00267468
Hbb-bt	chr7:103812523-103813923	HFD-pre	HFD-post	18.5636	35.1438	1.89316	0.920791	3.73749	5e-05	0.00267468
Galnt15	chr14:32029102-32058326	HFD-pre	HFD-post	5.33556	10.0067	1.87547	0.90725	3.20303	5e-05	0.00267468
G0s2	chr1:193272159-193273188	HFD-pre	HFD-post	12.2497	22.7832	1.8599	0.895223	3.31844	5e-05	0.00267468
Fmo2	chr1:162875046-162898712	HFD-pre	HFD-post	8.4756	15.7574	1.85915	0.894642	3.77858	5e-05	0.00267468
Mafk	chr5:139791535-139802652	HFD-pre	HFD-post	9.15362	16.9804	1.85505	0.891456	3.75799	5e-05	0.00267468
Jun	chr4:95049035-95052222	HFD-pre	HFD-post	23.6093	43.5435	1.84434	0.8831	4.18692	5e-05	0.00267468
Trim63	chr4:134315119-134329629	HFD-pre	HFD-post	224.731	412.944	1.8375	0.877749	4.36483	5e-05	0.00267468
Bcl2l11	chr2:128126037-128162547	HFD-pre	HFD-post	1.37072	2.50549	1.82786	0.870156	2.18454	5e-05	0.00267468
Eif4ebp1	chr8:27260326-27275656	HFD-pre	HFD-post	30.9918	56.509	1.82335	0.866595	4.21478	5e-05	0.00267468
Cidec	chr6:113424635-113435755	HFD-pre	HFD-post	16.6006	30.254	1.82246	0.86589	3.75199	5e-05	0.00267468
Lep	chr6:29060220-29073876	HFD-pre	HFD-post	7.48293	13.5034	1.80456	0.851651	3.26192	5e-05	0.00267468
Ctla2a	chr13:60934154-60936625	HFD-pre	HFD-post	4.04713	7.27548	1.79769	0.846143	1.99121	5e-05	0.00267468
Lmod2	chr6:24597770-24605414	HFD-pre	HFD-post	112.218	201.524	1.79583	0.844648	4.28064	5e-05	0.00267468
Mettl21e	chr1:44204069-44218931	HFD-pre	HFD-post	1.15181	2.0489	1.77885	0.830939	1.83038	0.00165	0.0494474
Il6ra	chr3:89869323-89913162	HFD-pre	HFD-post	2.06192	3.62868	1.75985	0.815457	2.28821	5e-05	0.00267468
Fads3	chr19:10041547-10059671	HFD-pre	HFD-post	2.70516	4.7587	1.75912	0.814854	2.49728	5e-05	0.00267468
Arrdc3	chr13:80883421-80896043	HFD-pre	HFD-post	13.0068	22.8135	1.75397	0.810621	3.67514	5e-05	0.00267468
Arid5b	chr10:68095592-68278726	HFD-pre	HFD-post	3.69699	6.47402	1.75116	0.808309	2.98185	5e-05	0.00267468
Prodh	chr16:18071725-18089190	HFD-pre	HFD-post	3.57004	6.22905	1.74481	0.803072	2.42457	5e-05	0.00267468
Cytl1	chr5:37735518-37739820	HFD-pre	HFD-post	8.04035	14.0174	1.74338	0.801886	2.44121	0.00025	0.0109396
Tinagl1	chr4:130165599-130175122	HFD-pre	HFD-post	15.4135	26.8125	1.73955	0.798709	3.19279	5e-05	0.00267468
Dmxl2	chr9:54365157-54501626	HFD-pre	HFD-post	0.383652	0.66609	1.73618	0.795917	1.76347	0.0008	0.0281157
Cebpd	chr16:15887285-16146851	HFD-pre	HFD-post	4.83895	8.39598	1.73508	0.795004	1.99672	0.0016	0.0481916
Nrip1	chr16:76290861-76373049	HFD-pre	HFD-post	4.80164	8.23297	1.71462	0.777885	3.06758	5e-05	0.00267468
Prkar2b	chr12:31958478-32061279	HFD-pre	HFD-post	3.02639	5.13309	1.69611	0.762232	2.44222	5e-05	0.00267468
Clec3a	chr8:114418033-114428133	HFD-pre	HFD-post	2.80114	4.72477	1.68673	0.754228	2.01225	0.00055	0.020738
Nudt18	chr14:70577846-70582571	HFD-pre	HFD-post	4.24041	7.05663	1.66414	0.734775	2.67996	5e-05	0.00267468
Klhl40	chr9:121777606-121783819	HFD-pre	HFD-post	68.2968	113.583	1.66308	0.733862	3.60224	5e-05	0.00267468
Slc25a33	chr4:149744035-149774267	HFD-pre	HFD-post	6.53011	10.8561	1.66247	0.733323	2.57981	5e-05	0.00267468
Cyp26b1	chr6:84571413-84593908	HFD-pre	HFD-post	1.42579	2.36591	1.65937	0.730636	1.85325	0.00055	0.020738
Hic1	chr11:75164564-75170255	HFD-pre	HFD-post	1.69422	2.80467	1.65543	0.727214	1.74964	0.00075	0.0266736
Angptl4	chr17:33774899-33781575	HFD-pre	HFD-post	9.31889	15.3522	1.64743	0.720211	2.7974	5e-05	0.00267468
Ankrd33b	chr15:31291478-31367759	HFD-pre	HFD-post	9.70237	15.9413	1.64303	0.716359	2.57775	5e-05	0.00267468
Abra	chr15:41865292-41869720	HFD-pre	HFD-post	152.162	249.793	1.64163	0.715121	3.67583	5e-05	0.00267468
Cyp2e1	chr7:140763831-140774977	HFD-pre	HFD-post	11.2079	18.3842	1.64029	0.713957	2.82992	5e-05	0.00267468
Adpgk	chr9:59291571-59316200	HFD-pre	HFD-post	4.16226	6.80951	1.63601	0.710184	2.32328	5e-05	0.00267468
Cebpb	chr2:167688914-167690432	HFD-pre	HFD-post	8.67417	14.1249	1.62839	0.703447	2.52592	5e-05	0.00267468
Ndufab1	chr7:122088043-122101848	HFD-pre	HFD-post	13.3329	21.6533	1.62405	0.699598	2.56933	5e-05	0.00267468
Irs2	chr8:10986963-11054541	HFD-pre	HFD-post	3.88979	6.30927	1.62201	0.697782	2.44864	5e-05	0.00267468
Slc1a5	chr7:16781345-16798274	HFD-pre	HFD-post	13.7363	22.2671	1.62104	0.696923	3.09698	5e-05	0.00267468
Aldoart2	chr12:55565204-55566896	HFD-pre	HFD-post	9.35404	15.15	1.61962	0.695655	2.61551	5e-05	0.00267468
Cntfr	chr4:41657497-41697091	HFD-pre	HFD-post	12.2416	19.7688	1.61489	0.69144	2.588	5e-05	0.00267468
Cox5b	chr1:36691486-36693388	HFD-pre	HFD-post	21.7185	34.9001	1.60693	0.684307	2.88671	0.0003	0.0127222
Ugdh	chr5:65413221-65435842	HFD-pre	HFD-post	5.36533	8.60493	1.6038	0.681497	2.38834	5e-05	0.00267468
Ankrd1	chr19:36111964-36119844	HFD-pre	HFD-post	39.2099	62.6824	1.59864	0.676844	3.14391	5e-05	0.00267468
Sfrp5	chr19:42197970-42202252	HFD-pre	HFD-post	3.85565	6.12976	1.58981	0.668856	1.95947	0.0007	0.0252474
Kcnj8	chr6:142564938-142571356	HFD-pre	HFD-post	6.30304	9.9721	1.58211	0.66185	2.38262	5e-05	0.00267468
Wipf3	chr6:54452882-54503768	HFD-pre	HFD-post	6.7866	10.7316	1.58129	0.661107	2.61951	5e-05	0.00267468
Rps2	chr17:24720062-24721927	HFD-pre	HFD-post	9.67251	15.2833	1.58008	0.659997	1.8087	0.00045	0.0176962
Cenpv	chr11:62524943-62539261	HFD-pre	HFD-post	6.95598	10.9491	1.57406	0.654492	2.01478	0.0013	0.0408979
Zc3h6	chr2:128967401-129018563	HFD-pre	HFD-post	1.60862	2.53093	1.57335	0.65384	1.89116	0.00065	0.0238047
Dok7	chr5:35057083-35087831	HFD-pre	HFD-post	4.16406	6.54601	1.57203	0.652625	2.12105	0.0002	0.00903975
Gadd45b	chr10:80930090-80932204	HFD-pre	HFD-post	12.7193	19.8092	1.55741	0.639155	2.50281	0.00015	0.00708472
Kctd12b	chrX:153685153-153696280	HFD-pre	HFD-post	1.445	2.2486	1.55612	0.637959	1.75157	0.00115	0.0375005
Slc38a2	chr15:96687391-96699698	HFD-pre	HFD-post	43.2317	66.9884	1.54952	0.631822	3.04526	5e-05	0.00267468
Pank1	chr19:34806935-34879455	HFD-pre	HFD-post	4.18818	6.48345	1.54804	0.630437	2.50079	5e-05	0.00267468
Map3k14	chr11:103219763-103267401	HFD-pre	HFD-post	2.02652	3.13481	1.54689	0.629371	1.86753	0.00065	0.0238047
Tmem45b	chr9:31426195-31464238	HFD-pre	HFD-post	4.83808	7.47641	1.54533	0.627911	1.87582	0.00115	0.0375005
Mustn1	chr14:30879256-30881610	HFD-pre	HFD-post	109.668	168.86	1.53974	0.622687	3.2022	5e-05	0.00267468
Bach1	chr16:87698953-87733346	HFD-pre	HFD-post	8.46442	12.8913	1.523	0.606911	2.70267	5e-05	0.00267468
Prickle3	chrX:7657378-7671278	HFD-pre	HFD-post	10.0491	15.2374	1.51629	0.600548	2.39202	5e-05	0.00267468
Glul	chr1:153899925-153909723	HFD-pre	HFD-post	203.349	308.173	1.51549	0.599786	2.60438	5e-05	0.00267468
Trib1	chr15:59648653-59657099	HFD-pre	HFD-post	4.67805	7.0881	1.51518	0.599493	2.25896	5e-05	0.00267468
Foxo3	chr10:42185785-42276742	HFD-pre	HFD-post	4.72799	7.13674	1.50947	0.59404	2.08761	0.00015	0.00708472
Myo5a	chr9:75071205-75223687	HFD-pre	HFD-post	1.36212	2.0555	1.50904	0.593631	2.09915	5e-05	0.00267468
Chchd2	chr5:129881160-129887470	HFD-pre	HFD-post	66.6536	100.517	1.50805	0.592687	3.03841	5e-05	0.00267468
Hspb1	chr5:135887918-135889563	HFD-pre	HFD-post	71.559	107.885	1.50764	0.592292	3.16862	5e-05	0.00267468
Ap2m1	chr16:20535503-20544053	HFD-pre	HFD-post	5.25476	7.91788	1.5068	0.591488	1.95632	0.0004	0.0160571
Flnc	chr6:29433152-29461888	HFD-pre	HFD-post	157.999	237.554	1.50352	0.588336	2.57259	5e-05	0.00267468
Serpine1	chr5:137061505-137072272	HFD-pre	HFD-post	4.89668	7.31666	1.49421	0.579381	2.04568	0.00025	0.0109396
Foxo1	chr3:52268336-52350109	HFD-pre	HFD-post	9.97762	14.9001	1.49335	0.578553	2.5968	5e-05	0.00267468
Acbd6	chr1:155558119-155687233	HFD-pre	HFD-post	13.6265	20.3274	1.49176	0.577014	1.70786	0.00075	0.0266736
Zfp703	chr8:26977335-26981462	HFD-pre	HFD-post	7.11485	10.5991	1.48972	0.575041	2.13769	5e-05	0.00267468
Rpl14	chr9:120571516-120574653	HFD-pre	HFD-post	27.3921	40.8044	1.48964	0.574964	2.66555	5e-05	0.00267468
Abcb1b	chr5:8798146-8866314	HFD-pre	HFD-post	2.50458	3.71256	1.48231	0.567845	1.82296	0.0006	0.0222358
Adipoq	chr16:23146535-23157968	HFD-pre	HFD-post	30.461	45.0612	1.47931	0.564925	2.64105	5e-05	0.00267468
Lrg1	chr17:56119677-56121946	HFD-pre	HFD-post	8.85982	13.0572	1.47375	0.559492	1.99237	0.00095	0.0323217
Fbxo32	chr15:58175878-58214892	HFD-pre	HFD-post	83.5116	122.841	1.47095	0.556738	2.5808	5e-05	0.00267468
Fabp3	chr4:130308777-130315463	HFD-pre	HFD-post	85.1706	125.28	1.47093	0.55673	3.1318	5e-05	0.00267468
Sorbs1	chr19:40292039-40513812	HFD-pre	HFD-post	34.4633	50.6554	1.46984	0.555656	2.5736	5e-05	0.00267468
Chad	chr11:94557101-94601786	HFD-pre	HFD-post	18.7938	27.6016	1.46865	0.554497	1.97284	5e-05	0.00267468
Mknk2	chr10:80665329-80671976	HFD-pre	HFD-post	104.845	153.561	1.46465	0.550556	2.69459	5e-05	0.00267468
Rnf144b	chr13:47122719-47247991	HFD-pre	HFD-post	13.1827	19.2891	1.46321	0.549134	2.40415	5e-05	0.00267468
Plin4	chr17:56079656-56109802	HFD-pre	HFD-post	96.954	141.215	1.45652	0.542526	2.41072	5e-05	0.00267468
Ip6k3	chr17:27143970-27167764	HFD-pre	HFD-post	28.7637	41.8606	1.45533	0.541343	2.60442	5e-05	0.00267468
Hbb-b1,Hbb-bs	chr7:103826522-103827929	HFD-pre	HFD-post	109.889	159.341	1.45002	0.536081	1.91319	0.0002	0.00903975
Cd63	chr10:128908918-128912818	HFD-pre	HFD-post	14.2256	20.5411	1.44395	0.530024	1.59191	0.0015	0.0456806
Igfn1	chr1:135953577-136006342	HFD-pre	HFD-post	6.97491	10.0022	1.43403	0.520073	2.29297	5e-05	0.00267468
Plin5	chr17:56111600-56117548	HFD-pre	HFD-post	22.2072	31.8238	1.43304	0.519076	2.16186	5e-05	0.00267468
Art5	chr7:102096878-102100229	HFD-pre	HFD-post	10.3669	14.8493	1.43238	0.518399	1.77662	0.00055	0.020738
Sncg	chr14:34370273-34374669	HFD-pre	HFD-post	26.0087	37.2339	1.43159	0.517622	2.30087	0.0007	0.0252474
Fmo1	chr1:162829560-162866548	HFD-pre	HFD-post	12.7102	18.1903	1.43116	0.517182	2.2181	0.0001	0.004949
Itga5	chr15:103344285-103366748	HFD-pre	HFD-post	2.75191	3.93432	1.42967	0.515683	1.62473	0.00165	0.0494474
Abhd17a	chr10:80583648-80590341	HFD-pre	HFD-post	22.13	31.6002	1.42793	0.513928	2.33072	5e-05	0.00267468
Klhl38	chr15:58314572-58324169	HFD-pre	HFD-post	25.5028	36.3457	1.42517	0.51113	2.41804	5e-05	0.00267468
Timp3	chr10:86048745-86498896	HFD-pre	HFD-post	67.2576	95.6526	1.42218	0.508108	2.3332	5e-05	0.00267468
Tmem37	chr1:120067376-120073780	HFD-pre	HFD-post	24.7614	35.2141	1.42214	0.508063	2.3092	5e-05	0.00267468
Tnni1	chr1:135799420-135810989	HFD-pre	HFD-post	25.837	36.7279	1.42152	0.507438	1.74687	0.0004	0.0160571
Klf10	chr15:38291463-38300711	HFD-pre	HFD-post	10.4925	14.9145	1.42144	0.50736	2.03103	5e-05	0.00267468
Synj2	chr17:5941279-6079739	HFD-pre	HFD-post	9.49888	13.4715	1.41822	0.504085	1.69101	0.00145	0.0444995
Dnajb4	chr3:152183870-152210083	HFD-pre	HFD-post	41.679	59.0929	1.41781	0.503663	2.30749	5e-05	0.00267468
Gda	chr19:21391306-21472661	HFD-pre	HFD-post	4.24959	6.02377	1.41749	0.503343	1.95318	5e-05	0.00267468
Dot1l	chr10:80755205-80794347	HFD-pre	HFD-post	8.5902	12.1439	1.41369	0.499462	2.22424	5e-05	0.00267468
Lyve1	chr7:110850606-110862953	HFD-pre	HFD-post	8.02586	11.3197	1.4104	0.496113	1.95546	0.00035	0.0144396
Bnip3	chr7:138890835-138909506	HFD-pre	HFD-post	69.76	98.048	1.4055	0.491087	2.48439	5e-05	0.00267468
Musk	chr4:58285961-58374303	HFD-pre	HFD-post	4.86729	6.83517	1.40431	0.489859	1.65116	0.00125	0.0397274
Rbm20	chr19:53677305-53867080	HFD-pre	HFD-post	15.5747	21.8501	1.40292	0.488438	2.29641	5e-05	0.00267468
Npm1	chr11:33152497-33163206	HFD-pre	HFD-post	13.209	18.5126	1.40151	0.486987	1.68089	0.00115	0.0375005
Ampd3	chr7:110768205-110812408	HFD-pre	HFD-post	5.8199	8.13263	1.39738	0.482727	1.81116	0.0006	0.0222358
Cry2	chr2:92403646-92434069	HFD-pre	HFD-post	14.4151	20.1303	1.39647	0.481789	2.11172	5e-05	0.00267468
2310015A10Rik	chr12:80120545-80132844	HFD-pre	HFD-post	3.48339	4.85228	1.39298	0.47817	1.72937	0.00065	0.0238047
Tbc1d1	chr5:64160259-64351486	HFD-pre	HFD-post	16.2066	22.5362	1.39056	0.475661	2.10235	0.0001	0.004949
Met	chr6:17463956-17573980	HFD-pre	HFD-post	3.15356	4.36528	1.38424	0.469094	1.78752	0.0007	0.0252474
Egln3	chr12:54178980-54203874	HFD-pre	HFD-post	11.3465	15.7021	1.38387	0.468714	1.95894	0.0002	0.00903975
Aqp1	chr6:55336298-55348555	HFD-pre	HFD-post	130.876	180.613	1.38003	0.464702	2.29259	5e-05	0.00267468
Medag	chr5:149411805-149431703	HFD-pre	HFD-post	7.8681	10.8207	1.37526	0.459711	1.83632	0.0005	0.0192594
Myoz2	chr3:123006205-123034987	HFD-pre	HFD-post	61.7063	84.8609	1.37524	0.459683	2.29634	0.0001	0.004949
Lama5	chr2:180176372-180225859	HFD-pre	HFD-post	4.01589	5.51786	1.37401	0.458391	1.96247	5e-05	0.00267468
Per2	chr1:91415981-91459328	HFD-pre	HFD-post	5.71822	7.84589	1.37209	0.456371	1.91058	0.0002	0.00903975
Malsu1	chr6:49073794-49084717	HFD-pre	HFD-post	29.2304	40.043	1.36991	0.454079	2.0968	0.0011	0.0363514
Ctgf	chr10:24595441-24598682	HFD-pre	HFD-post	13.4286	18.3743	1.3683	0.452386	1.9494	0.0005	0.0192594
Idh1	chr1:65158615-65186479	HFD-pre	HFD-post	11.8444	16.1848	1.36645	0.450432	1.74694	0.0003	0.0127222
Plin3	chr17:56278961-56290511	HFD-pre	HFD-post	12.2524	16.7264	1.36515	0.449063	1.883	0.0006	0.0222358
Fibin	chr2:110360924-110362993	HFD-pre	HFD-post	11.5876	15.8069	1.36412	0.447971	1.82819	0.001	0.0336224
Axl	chr7:25756499-25788733	HFD-pre	HFD-post	14.5604	19.8561	1.36371	0.447527	1.98461	5e-05	0.00267468
Dhrs3	chr4:144892826-144927645	HFD-pre	HFD-post	16.0352	21.8386	1.36192	0.44564	1.70089	0.00055	0.020738
St3gal5	chr6:72097607-72154570	HFD-pre	HFD-post	39.4178	53.6033	1.35988	0.443475	1.98215	5e-05	0.00267468
Clic4	chr4:135213969-135272760	HFD-pre	HFD-post	21.4934	29.0198	1.35017	0.43314	2.04779	0.0003	0.0127222
Tns3	chr11:8431651-8664535	HFD-pre	HFD-post	2.97121	3.99737	1.34537	0.427997	1.64051	0.0012	0.0386544
Tle4	chr19:14448071-14597983	HFD-pre	HFD-post	5.32986	7.14483	1.34053	0.422803	1.67492	0.00125	0.0397274
Acss1	chr2:150618110-150668932	HFD-pre	HFD-post	11.1779	14.9719	1.33942	0.42161	1.84155	0.00045	0.0176962
Gpr157	chr4:150087502-150105927	HFD-pre	HFD-post	21.3073	28.5317	1.33906	0.421216	1.99928	0.0002	0.00903975
Map2k3	chr11:60932056-60952803	HFD-pre	HFD-post	75.0614	100.414	1.33776	0.419824	2.12154	5e-05	0.00267468
Rap1a	chr3:105727259-105801381	HFD-pre	HFD-post	14.433	19.3057	1.33761	0.419651	1.82545	0.00075	0.0266736
Mtss1	chr15:58941233-59082026	HFD-pre	HFD-post	5.42305	7.24803	1.33652	0.418483	1.62966	0.00145	0.0444995
Csrp3	chr7:48830397-48848051	HFD-pre	HFD-post	150.637	201.319	1.33645	0.418408	1.85105	0.00015	0.00708472
Snta1	chr2:154376313-154408084	HFD-pre	HFD-post	85.6503	114.263	1.33406	0.415826	2.10786	0.00015	0.00708472
Klf15	chr6:90462625-90475209	HFD-pre	HFD-post	22.2392	29.6633	1.33383	0.415575	1.93862	0.0004	0.0160571
Rps4x	chrX:102184942-102188371	HFD-pre	HFD-post	37.9832	50.4949	1.3294	0.410775	2.01465	0.00115	0.0375005
Pik3r1	chr13:101680760-101768217	HFD-pre	HFD-post	11.2159	14.9099	1.32935	0.410727	1.77231	0.00035	0.0144396
Mgp	chr6:136872434-136875805	HFD-pre	HFD-post	98.4618	130.818	1.32862	0.409927	2.49945	0.0007	0.0252474
Pdk4	chr6:5483350-5496278	HFD-pre	HFD-post	520.039	689.392	1.32565	0.406704	1.80537	0.0006	0.0222358
Myl3	chr9:110763680-110769794	HFD-pre	HFD-post	117.732	155.786	1.32323	0.404066	2.08494	0.00105	0.0349253
Fnip1	chr11:54438178-54518241	HFD-pre	HFD-post	17.092	22.6135	1.32305	0.403868	1.89429	0.0004	0.0160571
Jmjd1c	chr10:67127257-67256326	HFD-pre	HFD-post	4.17126	5.50675	1.32016	0.400718	1.65256	0.00085	0.029553
Rabac1	chr7:24969749-24972728	HFD-pre	HFD-post	79.2096	104.451	1.31867	0.399083	1.7267	0.0006	0.0222358
Pla2g12a	chr3:129878605-129895825	HFD-pre	HFD-post	35.0203	46.1015	1.31642	0.396622	1.67857	0.0007	0.0252474
Hivep2	chr10:13966378-14151378	HFD-pre	HFD-post	13.1314	17.2105	1.31064	0.390272	1.83226	0.00045	0.0176962
Thbs1	chr2:118111921-118127133	HFD-pre	HFD-post	6.84903	8.97477	1.31037	0.389977	1.6697	0.00105	0.0349253
Lrig1	chr6:94500313-94700145	HFD-pre	HFD-post	22.8129	29.8399	1.30803	0.387393	1.60434	0.00135	0.0421736
Psmb4	chr3:94884323-94886958	HFD-pre	HFD-post	84.2213	110.018	1.3063	0.385479	2.11094	0.001	0.0336224
Cnksr1	chr4:134228041-134238399	HFD-pre	HFD-post	38.9577	50.8591	1.3055	0.3846	1.88887	0.0005	0.0192594
Cox5a	chr9:57521231-57532426	HFD-pre	HFD-post	385.791	503.589	1.30534	0.384426	2.31718	0.0006	0.0222358
Fabp4	chr3:10204342-10208576	HFD-pre	HFD-post	473.368	616.608	1.3026	0.381391	2.47004	0.0003	0.0127222
Ppp1r3c	chr19:36731730-36736604	HFD-pre	HFD-post	287.755	374	1.29972	0.378199	1.76137	0.00065	0.0238047
Rora	chr9:68653785-69388246	HFD-pre	HFD-post	13.6244	17.6794	1.29763	0.375876	1.63352	0.00135	0.0421736
Myo10	chr15:25622549-25813671	HFD-pre	HFD-post	13.8223	10.671	-1.29531	-0.373304	-1.72379	0.0005	0.0192594
Mlec	chr5:115142980-115158176	HFD-pre	HFD-post	54.9757	42.4117	-1.29624	-0.374333	-1.78943	0.00045	0.0176962
Tmem170b	chr13:41606215-41641357	HFD-pre	HFD-post	7.93832	6.12408	-1.29625	-0.37434	-1.62928	0.0013	0.0408979
Ston2	chr12:91633008-91786436	HFD-pre	HFD-post	19.2192	14.7555	-1.30251	-0.381297	-1.79622	0.00055	0.020738
Col5a1	chr2:27886424-28039510	HFD-pre	HFD-post	7.46578	5.72383	-1.30433	-0.383312	-1.66777	0.0013	0.0408979
Lgals1	chr15:78926724-78930465	HFD-pre	HFD-post	414.31	317.219	-1.30607	-0.385234	-2.31379	0.00015	0.00708472
Pgam2	chr11:5801636-5803796	HFD-pre	HFD-post	2234.49	1710.57	-1.30628	-0.385464	-2.1503	0.00035	0.0144396
Sypl2	chr3:108212265-108226599	HFD-pre	HFD-post	175.005	133.786	-1.3081	-0.387461	-1.88294	0.00045	0.0176962
Tubb4b	chr2:25218744-25224702	HFD-pre	HFD-post	117.639	89.7918	-1.31013	-0.389711	-1.79544	0.0002	0.00903975
Col5a2	chr1:45374330-45503282	HFD-pre	HFD-post	10.5259	8.02196	-1.31214	-0.391922	-1.73742	0.00055	0.020738
Dnmt3a	chr12:3806979-3914443	HFD-pre	HFD-post	9.84223	7.45562	-1.32011	-0.400657	-1.77951	0.00035	0.0144396
Cpeb1	chr7:81347025-81454758	HFD-pre	HFD-post	33.955	25.6862	-1.32192	-0.40263	-1.80383	0.00045	0.0176962
Fam131a	chr16:20695056-20716636	HFD-pre	HFD-post	44.6736	33.7533	-1.32353	-0.404393	-1.94453	0.00035	0.0144396
Bace1	chr9:45838528-45862484	HFD-pre	HFD-post	13.7087	10.3331	-1.32668	-0.407821	-1.7127	0.00055	0.020738
Cept1	chr3:106481985-106547761	HFD-pre	HFD-post	12.8459	9.66732	-1.3288	-0.410124	-1.57217	0.00145	0.0444995
Setd8	chr5:124439929-124462307	HFD-pre	HFD-post	78.7483	59.0082	-1.33453	-0.416334	-2.07013	0.00015	0.00708472
Ccdc25	chr14:65837301-65866604	HFD-pre	HFD-post	18.904	14.1641	-1.33464	-0.416453	-1.81254	0.00125	0.0397274
Dnajb5	chr4:42953093-42958732	HFD-pre	HFD-post	119.624	89.3991	-1.33809	-0.42017	-2.11207	5e-05	0.00267468
Sh3bp5	chr14:31373963-31436033	HFD-pre	HFD-post	17.5655	13.0049	-1.35068	-0.433692	-1.87947	0.0008	0.0281157
Arhgap12	chr18:6024449-6136098	HFD-pre	HFD-post	8.86467	6.54272	-1.35489	-0.438176	-1.76902	0.00025	0.0109396
Arhgef9	chrX:95048934-95166539	HFD-pre	HFD-post	5.75153	4.24189	-1.35589	-0.43924	-1.65288	0.0012	0.0386544
Six4	chr12:73100258-73113245	HFD-pre	HFD-post	6.0734	4.44623	-1.36597	-0.449922	-1.79011	0.00035	0.0144396
Plxna1	chr6:89316313-89362613	HFD-pre	HFD-post	5.11928	3.73509	-1.37059	-0.454798	-1.89413	0.0004	0.0160571
Cbfa2t2	chr2:154436483-154539356	HFD-pre	HFD-post	4.27837	3.11953	-1.37148	-0.455734	-1.63581	0.0014	0.0433939
Tmem50b	chr16:91574507-91597680	HFD-pre	HFD-post	10.8264	7.88957	-1.37224	-0.456538	-1.71928	0.0015	0.0456806
Atxn2	chr5:121711608-121814950	HFD-pre	HFD-post	18.0474	13.1342	-1.37408	-0.458471	-2.09613	0.0001	0.004949
Col6a2	chr10:76595755-76623404	HFD-pre	HFD-post	29.5246	21.4567	-1.37601	-0.460489	-2.16267	5e-05	0.00267468
Kcng4	chr8:119623853-119635680	HFD-pre	HFD-post	17.2686	12.4885	-1.38276	-0.467557	-2.09977	5e-05	0.00267468
Tiam1	chr16:89787110-89974699	HFD-pre	HFD-post	8.31381	6.00848	-1.38368	-0.468509	-1.7767	0.0003	0.0127222
Tmem233	chr5:116040533-116083246	HFD-pre	HFD-post	164.566	117.396	-1.4018	-0.487291	-2.91221	5e-05	0.00267468
Gdap1	chr1:17145372-17164270	HFD-pre	HFD-post	12.3249	8.77665	-1.40428	-0.489831	-2.08929	5e-05	0.00267468
Pak1	chr7:97842938-97912381	HFD-pre	HFD-post	9.2643	6.56999	-1.41009	-0.495791	-1.91417	0.00035	0.0144396
Manf	chr9:106887414-106891938	HFD-pre	HFD-post	8.43246	5.94633	-1.41809	-0.503956	-1.74793	0.0013	0.0408979
Pde4a	chr9:21165713-21226281	HFD-pre	HFD-post	18.0798	12.6943	-1.42425	-0.510201	-2.23476	5e-05	0.00267468
Slc41a3	chr6:90604879-90646412	HFD-pre	HFD-post	64.1879	45.0619	-1.42444	-0.510395	-2.26736	5e-05	0.00267468
Angpt1	chr15:42424666-42676977	HFD-pre	HFD-post	6.9741	4.89055	-1.42604	-0.51201	-1.88543	0.0002	0.00903975
Vasp	chr7:19256929-19271854	HFD-pre	HFD-post	13.1919	9.24608	-1.42676	-0.512738	-1.81801	5e-05	0.00267468
Mif4gd	chr11:115607918-115612969	HFD-pre	HFD-post	26.0815	18.2787	-1.42688	-0.512868	-1.92684	0.0001	0.004949
Mamstr	chr7:45639976-45645768	HFD-pre	HFD-post	13.5894	9.47698	-1.43394	-0.519985	-2.0759	0.0002	0.00903975
Nav2	chr7:48959072-49610088	HFD-pre	HFD-post	2.18111	1.51845	-1.43641	-0.522467	-1.84024	0.0002	0.00903975
Ky	chr9:102506137-102546239	HFD-pre	HFD-post	66.2594	46.1155	-1.43681	-0.522874	-2.49255	5e-05	0.00267468
Aqp4	chr18:15389393-15403684	HFD-pre	HFD-post	5.0215	3.48735	-1.43992	-0.525989	-1.91795	0.00015	0.00708472
Htra4	chr8:25024927-25038962	HFD-pre	HFD-post	10.0173	6.94003	-1.44341	-0.529474	-1.9365	0.00055	0.020738
Ankrd44	chr1:54645339-54926387	HFD-pre	HFD-post	2.72531	1.86996	-1.45742	-0.543413	-1.75493	0.00075	0.0266736
Asb4	chr6:5383385-5433021	HFD-pre	HFD-post	6.98227	4.77595	-1.46196	-0.54791	-1.99023	0.00025	0.0109396
Lysmd4	chr7:67222543-67228468	HFD-pre	HFD-post	4.94802	3.37774	-1.46489	-0.550792	-1.61938	0.00115	0.0375005
Npnt	chr3:132881744-132950291	HFD-pre	HFD-post	5.91686	4.02371	-1.4705	-0.556304	-1.94871	0.0001	0.004949
Cc2d2a	chr5:43662378-43740970	HFD-pre	HFD-post	3.00484	2.03591	-1.47592	-0.561614	-1.80613	0.0007	0.0252474
Klhl8	chr5:103862049-103911229	HFD-pre	HFD-post	16.6516	11.2623	-1.47853	-0.564151	-2.45997	5e-05	0.00267468
Slc38a4	chr15:96994822-97055956	HFD-pre	HFD-post	52.0008	34.9673	-1.48713	-0.572526	-2.76513	5e-05	0.00267468
Bpnt1	chr1:185332158-185357769	HFD-pre	HFD-post	8.71181	5.85397	-1.48819	-0.573558	-1.99727	0.00055	0.020738
Gdf11	chr10:128884545-128891718	HFD-pre	HFD-post	8.06548	5.4121	-1.49027	-0.575574	-1.85868	0.0013	0.0408979
Prkag3	chr1:74738921-74748955	HFD-pre	HFD-post	74.4027	49.856	-1.49235	-0.577587	-2.85541	5e-05	0.00267468
Bcorl1	chrX:48341357-48406728	HFD-pre	HFD-post	2.11072	1.40765	-1.49946	-0.584444	-1.72576	0.0012	0.0386544
Bhlhe40	chr6:108577035-108666925	HFD-pre	HFD-post	49.7992	33.1567	-1.50193	-0.58682	-2.66063	5e-05	0.00267468
Igfbp3	chr11:7206090-7213923	HFD-pre	HFD-post	10.0235	6.66362	-1.50421	-0.58901	-2.17532	0.0001	0.004949
Leo1	chr9:75441523-75466432	HFD-pre	HFD-post	18.3794	12.2037	-1.50605	-0.590774	-2.50638	5e-05	0.00267468
Fam73b	chr2:30364232-30385519	HFD-pre	HFD-post	7.21046	4.78366	-1.50731	-0.591978	-2.03547	5e-05	0.00267468
Cited4	chr4:120666562-120667820	HFD-pre	HFD-post	10.3251	6.82932	-1.51188	-0.596346	-1.90362	0.0015	0.0456806
Ptpla	chr2:14026830-14056035	HFD-pre	HFD-post	58.7552	38.7802	-1.51508	-0.599395	-2.4506	5e-05	0.00267468
Sec14l5	chr16:5147108-5183934	HFD-pre	HFD-post	6.32306	4.1661	-1.51774	-0.601926	-1.91191	0.00045	0.0176962
Itga11	chr9:62677854-62783979	HFD-pre	HFD-post	2.68554	1.75728	-1.52824	-0.611865	-1.82392	0.0006	0.0222358
Actg1	chr11:120345689-120348484	HFD-pre	HFD-post	25.3093	16.5484	-1.52941	-0.612974	-2.4358	5e-05	0.00267468
Irs1	chr1:82233104-82291439	HFD-pre	HFD-post	8.4573	5.50557	-1.53614	-0.619307	-2.74553	5e-05	0.00267468
Cyb561d1	chr3:108195770-108200834	HFD-pre	HFD-post	2.4035	1.5607	-1.54001	-0.622944	-1.59586	0.00155	0.0468635
Plcd4	chr1:74409383-74588028	HFD-pre	HFD-post	59.7509	38.7445	-1.54218	-0.624968	-2.55898	5e-05	0.00267468
Auts2	chr5:131437681-132542343	HFD-pre	HFD-post	3.4838	2.25578	-1.54439	-0.627038	-2.08678	5e-05	0.00267468
Col24a1	chr3:145292471-145552005	HFD-pre	HFD-post	2.05813	1.32883	-1.54883	-0.631178	-1.92425	0.00015	0.00708472
Tppp	chr13:74009418-74035753	HFD-pre	HFD-post	5.87707	3.78675	-1.55201	-0.634137	-2.40018	5e-05	0.00267468
Dupd1	chr14:21676571-21714576	HFD-pre	HFD-post	39.3587	25.2502	-1.55875	-0.640389	-2.95053	5e-05	0.00267468
Loxl2	chr14:69609475-69695834	HFD-pre	HFD-post	4.39468	2.80046	-1.56927	-0.650094	-2.19481	5e-05	0.00267468
Ddit4l	chr3:137623671-137628332	HFD-pre	HFD-post	92.7517	59.0296	-1.57127	-0.651936	-3.17902	5e-05	0.00267468
Mast4	chr13:102732488-103334492	HFD-pre	HFD-post	13.1399	8.36007	-1.57175	-0.652368	-2.97842	5e-05	0.00267468
Klhl31	chr9:77636731-77660122	HFD-pre	HFD-post	83.3707	52.8422	-1.57773	-0.657851	-3.1131	5e-05	0.00267468
Mndal	chr1:173857219-173880187	HFD-pre	HFD-post	5.29291	3.35045	-1.57976	-0.659707	-1.84014	0.001	0.0336224
Slc8a1	chr17:81373104-81738387	HFD-pre	HFD-post	3.16784	2.00426	-1.58055	-0.660429	-2.75699	5e-05	0.00267468
Col15a1	chr4:47208011-47313165	HFD-pre	HFD-post	10.3672	6.55827	-1.58078	-0.660634	-2.81021	5e-05	0.00267468
Igf1	chr10:87859055-87937047	HFD-pre	HFD-post	4.04868	2.54873	-1.58851	-0.667673	-2.05822	5e-05	0.00267468
Col3a1	chr1:45311537-45349706	HFD-pre	HFD-post	59.7733	37.489	-1.59442	-0.673034	-3.13502	5e-05	0.00267468
Mettl21c	chr1:44009407-44020006	HFD-pre	HFD-post	52.1389	32.621	-1.59832	-0.676558	-3.28124	5e-05	0.00267468
Tnfrsf19	chr14:60963833-61046855	HFD-pre	HFD-post	4.00358	2.50302	-1.5995	-0.677619	-2.07804	0.0001	0.004949
Mybph	chr1:134193447-134235457	HFD-pre	HFD-post	262.755	164.116	-1.60103	-0.679001	-3.44473	5e-05	0.00267468
Pcdh12	chr18:38267091-38284401	HFD-pre	HFD-post	1.51403	0.941778	-1.60763	-0.68493	-1.68873	0.0015	0.0456806
D430041D05Rik	chr2:104143074-104410334	HFD-pre	HFD-post	1.15107	0.712062	-1.61653	-0.692904	-1.91541	0.0005	0.0192594
Tnfaip2	chr12:111442660-111455018	HFD-pre	HFD-post	18.6492	11.5285	-1.61766	-0.693904	-3.08862	5e-05	0.00267468
Lrrc38	chr4:143349749-143371028	HFD-pre	HFD-post	15.0682	9.23647	-1.63138	-0.706095	-2.86931	5e-05	0.00267468
Col5a3	chr9:20770049-20815034	HFD-pre	HFD-post	7.05029	4.31944	-1.63222	-0.706839	-2.85353	5e-05	0.00267468
Pde4b	chr4:102254741-102607262	HFD-pre	HFD-post	27.774	16.8811	-1.64527	-0.718325	-3.11603	5e-05	0.00267468
Tead4	chr6:128227142-128300813	HFD-pre	HFD-post	3.09406	1.87798	-1.64755	-0.720317	-1.75452	0.00065	0.0238047
Nrep	chr18:33437018-33464029	HFD-pre	HFD-post	73.7199	44.2505	-1.66597	-0.73636	-3.35762	5e-05	0.00267468
Igfbp5	chr1:72858064-72874865	HFD-pre	HFD-post	211.538	126.165	-1.67668	-0.745601	-3.46298	5e-05	0.00267468
Grem2	chr1:174833784-174921819	HFD-pre	HFD-post	3.68372	2.19186	-1.68064	-0.749008	-2.21929	5e-05	0.00267468
6430571L13Rik	chr9:107340639-107349683	HFD-pre	HFD-post	22.2297	13.1555	-1.68976	-0.756821	-3.33769	5e-05	0.00267468
Fbn1	chr2:125300593-125506438	HFD-pre	HFD-post	9.69824	5.71367	-1.69737	-0.763305	-3.36424	5e-05	0.00267468
Grip2	chr6:91761509-91807393	HFD-pre	HFD-post	1.71794	1.0015	-1.71537	-0.778523	-1.93627	0.0005	0.0192594
Gprc5c	chr11:114851531-114872617	HFD-pre	HFD-post	23.2786	13.4302	-1.7333	-0.793529	-3.08691	5e-05	0.00267468
Hoxd8	chr2:74704614-74707932	HFD-pre	HFD-post	8.22994	4.67861	-1.75906	-0.814802	-2.16487	5e-05	0.00267468
Nmrk2	chr10:81194690-81230779	HFD-pre	HFD-post	106.789	60.1321	-1.77591	-0.82856	-3.64603	5e-05	0.00267468
Pafah2	chr4:134396319-134427412	HFD-pre	HFD-post	2.7323	1.53182	-1.7837	-0.834867	-1.78812	0.00035	0.0144396
Col6a6	chr9:105689416-105828085	HFD-pre	HFD-post	1.7891	0.973286	-1.83821	-0.878295	-2.32519	5e-05	0.00267468
Slc15a2	chr16:36750163-36784962	HFD-pre	HFD-post	2.70527	1.44715	-1.86938	-0.902561	-2.04787	0.0004	0.0160571
Clmp	chr9:40685963-40784046	HFD-pre	HFD-post	2.66119	1.40863	-1.8892	-0.917781	-2.12272	0.00025	0.0109396
Actc1	chr2:114047288-114052811	HFD-pre	HFD-post	247.606	129.41	-1.91335	-0.936101	-4.91103	5e-05	0.00267468
Arnt2	chr7:84246274-84410038	HFD-pre	HFD-post	1.27744	0.661937	-1.92985	-0.948487	-2.16581	0.00015	0.00708472
Arntl	chr7:113207464-113314126	HFD-pre	HFD-post	9.06742	4.57136	-1.98353	-0.988068	-3.292	5e-05	0.00267468
Fam78b	chr1:167001416-167091302	HFD-pre	HFD-post	1.42986	0.712083	-2.008	-1.00576	-2.022	0.0002	0.00903975
E2f2	chr4:136172393-136196056	HFD-pre	HFD-post	1.03716	0.511055	-2.02945	-1.02109	-1.87375	0.0008	0.0281157
Efhd1	chr1:87264363-87310791	HFD-pre	HFD-post	4.20535	2.02977	-2.07184	-1.05091	-2.42418	0.0001	0.004949
Ostn	chr16:27307640-27351209	HFD-pre	HFD-post	14.1768	6.69719	-2.11683	-1.08191	-3.58325	5e-05	0.00267468
Nr1d1	chr11:98767931-98775377	HFD-pre	HFD-post	85.8298	38.5948	-2.22387	-1.15307	-5.50616	5e-05	0.00267468
Pfkfb3	chr2:11471430-11553929	HFD-pre	HFD-post	84.0133	37.13	-2.26268	-1.17803	-5.46966	5e-05	0.00267468
Cd209a	chr8:3743394-3748984	HFD-pre	HFD-post	3.17929	1.35355	-2.34885	-1.23196	-2.25867	0.0004	0.0160571
Creb3l1	chr2:91982327-92024170	HFD-pre	HFD-post	2.43528	1.0234	-2.3796	-1.25072	-2.38521	0.00015	0.00708472
Kcnf1	chr12:17172099-17176888	HFD-pre	HFD-post	2.7068	1.09059	-2.48196	-1.31148	-3.37786	5e-05	0.00267468
Cish	chr9:107296688-107301961	HFD-pre	HFD-post	19.9585	6.91725	-2.88532	-1.52873	-5.69624	5e-05	0.00267468

## Sheet: CONpost_vs.HFDpost
gene_id	locus	sample_1	sample_2	value_1	value_2	Fold	log2(fold_change)	test_stat	p_value	q_value
Lep	chr6:29060220-29073876	CON-post	HFD-post	1.0297	13.5034	13.1139	3.71303	8.89537	5e-05	0.00267468
Ngp	chr9:110419807-110423012	CON-post	HFD-post	0.601314	7.7077	12.8181	3.68011	4.29076	5e-05	0.00267468
Alb	chr5:90460888-90476603	CON-post	HFD-post	0.600732	6.49567	10.8129	3.43468	5.34644	5e-05	0.00267468
Ibsp	chr5:104299286-104311472	CON-post	HFD-post	0.322736	3.15255	9.7682	3.28809	3.48705	0.0001	0.004949
Clec3a	chr8:114418033-114428133	CON-post	HFD-post	0.614337	4.72477	7.69084	2.94314	5.2964	5e-05	0.00267468
Slc4a1	chr11:102348819-102365281	CON-post	HFD-post	0.113568	0.684226	6.02481	2.59092	2.43031	0.001	0.0336224
S100a8	chr3:90669070-90670034	CON-post	HFD-post	4.98268	25.8093	5.1798	2.3729	5.43556	5e-05	0.00267468
Krt10	chr11:99385255-99389364	CON-post	HFD-post	0.812501	4.08743	5.03068	2.33075	3.90602	5e-05	0.00267468
BC048679	chr7:81494273-81498330	CON-post	HFD-post	10.1221	46.2536	4.56957	2.19206	5.56274	5e-05	0.00267468
S100a9	chr3:90692629-90695721	CON-post	HFD-post	5.93995	26.7554	4.50431	2.17131	3.3857	5e-05	0.00267468
Cdsn	chr17:35552127-35557180	CON-post	HFD-post	0.316782	1.38681	4.37781	2.1302	2.63091	0.0003	0.0127222
Nnat	chr2:157556361-157566361	CON-post	HFD-post	4.6183	19.7926	4.28569	2.09953	3.16394	5e-05	0.00267468
Cytl1	chr5:37735518-37739820	CON-post	HFD-post	3.31431	14.0174	4.22936	2.08043	5.08838	5e-05	0.00267468
Cxcl13	chr5:95956938-95961068	CON-post	HFD-post	2.32658	8.90153	3.82602	1.93584	4.02946	5e-05	0.00267468
Chrna2	chr14:66140959-66152948	CON-post	HFD-post	0.676889	2.54344	3.75754	1.90979	3.72699	5e-05	0.00267468
Npr3	chr15:11839895-11907371	CON-post	HFD-post	1.44216	4.99995	3.46699	1.79369	5.73311	5e-05	0.00267468
Tmem45b	chr9:31426195-31464238	CON-post	HFD-post	2.23087	7.47641	3.35134	1.74474	4.14877	5e-05	0.00267468
Sncg	chr14:34370273-34374669	CON-post	HFD-post	12.3184	37.2339	3.02262	1.59581	5.98337	5e-05	0.00267468
Rab15	chr12:76797962-76822524	CON-post	HFD-post	1.4266	4.31136	3.02212	1.59556	4.0377	5e-05	0.00267468
Acot1	chr12:84009501-84017669	CON-post	HFD-post	0.709182	2.08712	2.943	1.55729	2.20201	0.0015	0.0456806
Spp1	chr5:104435110-104441053	CON-post	HFD-post	2.75087	7.24328	2.63309	1.39676	2.82468	5e-05	0.00267468
Ppp1r3d	chr2:178411205-178414463	CON-post	HFD-post	0.41477	1.06459	2.5667	1.35992	2.03098	0.00145	0.0444995
Heph	chrX:96455435-96574484	CON-post	HFD-post	0.353384	0.905397	2.56208	1.35731	1.90156	0.0002	0.00903975
Itga10	chr3:96645583-96664519	CON-post	HFD-post	0.37912	0.970821	2.56072	1.35655	2.3048	0.00015	0.00708472
Fabp3	chr4:130308777-130315463	CON-post	HFD-post	51.3739	125.28	2.43859	1.28605	6.89081	5e-05	0.00267468
Aoc3	chr11:101330605-101339430	CON-post	HFD-post	3.30464	7.8287	2.369	1.24428	4.4531	5e-05	0.00267468
Aldh1l1	chr6:90550847-90599171	CON-post	HFD-post	3.63582	8.52118	2.34367	1.22877	4.0868	5e-05	0.00267468
Prg4	chr1:150361310-150466165	CON-post	HFD-post	26.9957	61.8478	2.29102	1.19599	2.26003	5e-05	0.00267468
Krt5	chr15:101707069-101712891	CON-post	HFD-post	1.04447	2.29522	2.1975	1.13586	1.86784	0.00145	0.0444995
Cish	chr9:107296688-107301961	CON-post	HFD-post	3.16974	6.91725	2.18228	1.12583	3.2721	5e-05	0.00267468
Mss51	chr14:20482863-20496901	CON-post	HFD-post	26.7827	57.7596	2.1566	1.10876	5.14911	5e-05	0.00267468
Cyp26b1	chr6:84571413-84593908	CON-post	HFD-post	1.14585	2.36591	2.06476	1.04598	2.54651	5e-05	0.00267468
Tusc5	chr11:76679872-76698664	CON-post	HFD-post	1.64705	3.39982	2.06419	1.04557	2.69267	5e-05	0.00267468
Adcy5	chr16:35155635-35304549	CON-post	HFD-post	0.676527	1.34128	1.9826	0.987388	2.11203	0.0003	0.0127222
Zfp503	chr14:21983961-21989601	CON-post	HFD-post	2.85467	5.53732	1.93974	0.955863	3.19666	5e-05	0.00267468
Fads3	chr19:10041547-10059671	CON-post	HFD-post	2.46579	4.7587	1.92989	0.948518	2.84239	5e-05	0.00267468
Chad	chr11:94557101-94601786	CON-post	HFD-post	14.3756	27.6016	1.92003	0.941132	3.20039	5e-05	0.00267468
Plin5	chr17:56111600-56117548	CON-post	HFD-post	16.803	31.8238	1.89394	0.921389	3.71367	5e-05	0.00267468
Hmgcs2	chr3:98280430-98310738	CON-post	HFD-post	1.14989	2.13353	1.85542	0.891746	1.99922	0.00025	0.0109396
G0s2	chr1:193272159-193273188	CON-post	HFD-post	12.457	22.7832	1.82895	0.871013	3.20968	5e-05	0.00267468
Comp	chr8:70373547-70382066	CON-post	HFD-post	8.39159	15.2654	1.81913	0.863253	3.39938	5e-05	0.00267468
Prkar2b	chr12:31958478-32061279	CON-post	HFD-post	2.85236	5.13309	1.79959	0.84767	2.68032	5e-05	0.00267468
Ech1	chr7:28825337-28832239	CON-post	HFD-post	178.639	317.328	1.77636	0.828929	4.51344	5e-05	0.00267468
Igfn1	chr1:135953577-136006342	CON-post	HFD-post	5.7239	10.0022	1.74744	0.805248	3.43954	5e-05	0.00267468
Ephx2	chr14:66084371-66124522	CON-post	HFD-post	18.582	32.1407	1.72967	0.790498	3.25379	5e-05	0.00267468
Angptl7	chr4:148448581-148557685	CON-post	HFD-post	60.9687	105.332	1.72764	0.788805	2.64471	5e-05	0.00267468
Decr1	chr4:15917239-15945507	CON-post	HFD-post	47.6514	80.1327	1.68164	0.749872	3.42473	5e-05	0.00267468
Cidec	chr6:113424635-113435755	CON-post	HFD-post	18.0345	30.254	1.67756	0.746367	3.23906	5e-05	0.00267468
Plbd1	chr6:136612070-136661893	CON-post	HFD-post	14.4708	23.583	1.6297	0.704602	3.06142	5e-05	0.00267468
Lrrn1	chr6:107529725-107570228	CON-post	HFD-post	2.75691	4.45124	1.61458	0.691156	2.1825	5e-05	0.00267468
Hbb-bt	chr7:103812523-103813923	CON-post	HFD-post	21.816	35.1438	1.61092	0.687885	2.87215	5e-05	0.00267468
Ndufab1	chr7:122088043-122101848	CON-post	HFD-post	13.6708	21.6533	1.58391	0.663487	2.43585	0.0002	0.00903975
Pex11a	chr7:79737263-79743025	CON-post	HFD-post	10.9205	17.2756	1.58194	0.661694	2.31633	0.0004	0.0160571
Mmd	chr11:90249475-90278573	CON-post	HFD-post	6.99362	11.0472	1.57961	0.659564	2.51033	5e-05	0.00267468
Sigmar1	chr4:41738492-41741359	CON-post	HFD-post	3.76627	5.9356	1.57599	0.656257	1.47142	0.00115	0.0375005
Pald1	chr10:61319656-61383523	CON-post	HFD-post	1.98524	3.12241	1.57281	0.653345	1.94414	0.00025	0.0109396
Fam78a	chr2:32066884-32083705	CON-post	HFD-post	4.21354	6.62379	1.57202	0.652624	2.39979	5e-05	0.00267468
Retsat	chr6:72598627-72607488	CON-post	HFD-post	21.8496	33.9564	1.5541	0.636076	2.9457	5e-05	0.00267468
Acaa2	chr18:74779211-74806207	CON-post	HFD-post	102.385	158.039	1.54358	0.626283	3.25707	5e-05	0.00267468
Dhrs4	chr14:55478757-55490340	CON-post	HFD-post	16.4978	25.4247	1.5411	0.623955	2.24816	5e-05	0.00267468
Adipoq	chr16:23146535-23157968	CON-post	HFD-post	29.2797	45.0612	1.53899	0.621984	2.86446	5e-05	0.00267468
Kcnq4	chr4:120697472-120747176	CON-post	HFD-post	5.72549	8.74463	1.52732	0.610997	2.18873	5e-05	0.00267468
Angptl4	chr17:33774899-33781575	CON-post	HFD-post	10.1416	15.3522	1.51378	0.598157	2.33059	5e-05	0.00267468
Ccdc3	chr2:5137775-5230866	CON-post	HFD-post	6.32655	9.57562	1.51356	0.597948	2.21133	0.0001	0.004949
Acadl	chr1:66830838-66863309	CON-post	HFD-post	188.628	285.347	1.51275	0.597175	3.00915	5e-05	0.00267468
Fbp2	chr13:62836884-62858370	CON-post	HFD-post	34.9914	52.5484	1.50175	0.586648	2.8533	5e-05	0.00267468
Ptpn3	chr4:57190840-57301837	CON-post	HFD-post	14.0563	21.1063	1.50155	0.586458	2.68514	5e-05	0.00267468
Slc25a34	chr4:141618824-141623834	CON-post	HFD-post	8.64112	12.9009	1.49297	0.578178	2.33259	5e-05	0.00267468
Fmo2	chr1:162875046-162898712	CON-post	HFD-post	10.5797	15.7574	1.4894	0.574737	2.43863	5e-05	0.00267468
Dusp7	chr9:106368631-106375723	CON-post	HFD-post	8.26344	12.2542	1.48294	0.568467	2.33161	5e-05	0.00267468
Slc25a20	chr9:108662097-108684641	CON-post	HFD-post	51.6621	75.6952	1.4652	0.551097	2.76385	5e-05	0.00267468
Tceal7	chrX:136224040-136226100	CON-post	HFD-post	20.4383	29.8665	1.4613	0.547257	2.34113	0.00025	0.0109396
Adamtsl4	chr3:95676203-95687858	CON-post	HFD-post	8.61861	12.4375	1.4431	0.529165	2.24398	0.0001	0.004949
Hsdl2	chr4:59581562-59618694	CON-post	HFD-post	36.2001	52.0468	1.43775	0.523817	2.53457	5e-05	0.00267468
Prelp	chr1:133910303-133921401	CON-post	HFD-post	29.2397	42.0288	1.43739	0.523449	2.49708	5e-05	0.00267468
Cpt2	chr4:107903981-107923589	CON-post	HFD-post	37.0214	53.0572	1.43315	0.519189	2.53313	5e-05	0.00267468
Dbi	chr1:120113279-120121096	CON-post	HFD-post	167.173	237.482	1.42058	0.506477	2.17928	5e-05	0.00267468
Adh1	chr3:138277644-138290691	CON-post	HFD-post	19.5362	27.6859	1.41716	0.503003	2.18551	5e-05	0.00267468
Fmo1	chr1:162829560-162866548	CON-post	HFD-post	12.9728	18.1903	1.40219	0.487683	2.07376	0.0002	0.00903975
Etfdh	chr3:79603787-79628767	CON-post	HFD-post	87.9632	122.973	1.39801	0.483365	2.40851	5e-05	0.00267468
Sh3rf2	chr18:42053709-42158695	CON-post	HFD-post	6.11133	8.47386	1.38658	0.471534	1.7688	0.00025	0.0109396
Slco5a1	chr1:12866549-12991135	CON-post	HFD-post	5.89316	8.13933	1.38115	0.465869	2.05335	0.0001	0.004949
Mcf2l	chr8:12915892-13020509	CON-post	HFD-post	4.75975	6.56468	1.37921	0.463837	1.76553	0.0003	0.0127222
Pik3r1	chr13:101680760-101768217	CON-post	HFD-post	10.8658	14.9099	1.37219	0.456475	1.99281	0.0001	0.004949
Cd36	chr5:17781689-17888959	CON-post	HFD-post	139.771	191.718	1.37166	0.455925	2.07273	5e-05	0.00267468
Stom	chr2:35313989-35337009	CON-post	HFD-post	21.8201	29.9244	1.37141	0.455663	2.13136	5e-05	0.00267468
Ces1d	chr8:93166071-93197804	CON-post	HFD-post	21.636	29.5372	1.36519	0.4491	2.04681	0.0003	0.0127222
Smtnl1	chr2:84811175-84822652	CON-post	HFD-post	47.4695	64.7474	1.36398	0.447821	2.16394	5e-05	0.00267468
Cat	chr2:103453903-103485153	CON-post	HFD-post	72.5291	98.5942	1.35937	0.442943	2.19915	5e-05	0.00267468
Hadh	chr3:131233419-131272101	CON-post	HFD-post	105.423	143.303	1.35931	0.442881	2.25791	5e-05	0.00267468
Dgat2	chr7:99153662-99182713	CON-post	HFD-post	33.465	45.4285	1.35749	0.440943	2.0925	0.0001	0.004949
Ip6k3	chr17:27143970-27167764	CON-post	HFD-post	31.0464	41.8606	1.34832	0.43117	2.06625	0.0002	0.00903975
Hadhb	chr5:30155252-30184593	CON-post	HFD-post	27.4924	36.9888	1.34542	0.428054	1.80671	0.0002	0.00903975
Mylk4	chr13:32700826-32781779	CON-post	HFD-post	492.324	662.131	1.34491	0.427508	1.77637	0.00115	0.0375005
Per3	chr4:151003654-151044665	CON-post	HFD-post	6.79846	9.12117	1.34165	0.424011	1.75633	0.0004	0.0160571
Slc1a5	chr7:16781345-16798274	CON-post	HFD-post	16.6422	22.2671	1.33799	0.420065	1.89127	0.00055	0.020738
Bcl9l	chr9:44499135-44510412	CON-post	HFD-post	5.39654	7.20911	1.33588	0.417785	1.70865	0.00075	0.0266736
Lphn1	chr8:83900097-83941954	CON-post	HFD-post	4.90411	6.5462	1.33484	0.416668	1.78819	0.00045	0.0176962
Odf3l2	chr10:79639525-79645738	CON-post	HFD-post	40.9616	54.6496	1.33417	0.415936	1.99432	0.0006	0.0222358
Hadha	chr5:30103583-30154980	CON-post	HFD-post	130.708	174.026	1.33141	0.41295	1.86967	0.0003	0.0127222
Homer2	chr7:81600480-81706925	CON-post	HFD-post	4.01192	5.31195	1.32404	0.404948	1.6803	0.00085	0.029553
Timp4	chr6:115134901-115282626	CON-post	HFD-post	28.6638	37.7689	1.31765	0.397967	1.59903	0.0015	0.0456806
Tsc22d4	chr5:137745968-137768453	CON-post	HFD-post	14.2623	18.6927	1.31064	0.390263	1.56436	0.00165	0.0494474
Mgll	chr6:88724411-88828360	CON-post	HFD-post	19.4703	25.498	1.30958	0.389111	1.70781	0.00045	0.0176962
Acadm	chr3:153922352-153944643	CON-post	HFD-post	171.647	224.463	1.3077	0.387036	1.94375	0.00025	0.0109396
Bcl6	chr16:23965051-23988612	CON-post	HFD-post	25.9622	33.9327	1.307	0.386261	1.81856	0.0009	0.0308706
Klf13	chr7:63886350-63938915	CON-post	HFD-post	7.68355	10.0029	1.30186	0.380574	1.63125	0.00125	0.0397274
Slc27a1	chr8:71568926-71586708	CON-post	HFD-post	30.6201	39.825	1.30062	0.379195	1.82329	0.0007	0.0252474
Nos1	chr5:117867118-117953813	CON-post	HFD-post	22.2711	17.1852	-1.29595	-0.374011	-1.73191	0.0008	0.0281157
Fam213b	chr4:154896429-154899043	CON-post	HFD-post	112.139	86.5055	-1.29632	-0.374431	-2.09327	0.00135	0.0421736
Pkdcc	chr17:83215282-83225069	CON-post	HFD-post	37.2952	28.7436	-1.29751	-0.375749	-1.78642	0.001	0.0336224
Gabarapl1	chr6:129532183-129542331	CON-post	HFD-post	66.69	51.385	-1.29785	-0.376124	-1.66517	0.0007	0.0252474
Ppargc1a	chr5:51454248-51553921	CON-post	HFD-post	45.9269	35.3828	-1.298	-0.376291	-1.70563	0.00065	0.0238047
Hspb1	chr5:135887918-135889563	CON-post	HFD-post	141.08	107.885	-1.30769	-0.387014	-2.08359	0.0007	0.0252474
Asb5	chr8:54550330-54587836	CON-post	HFD-post	280.307	213.983	-1.30995	-0.389511	-2.027	0.0002	0.00903975
Mrc1	chr2:14229413-14332023	CON-post	HFD-post	8.95503	6.81926	-1.3132	-0.393083	-1.57619	0.001	0.0336224
Flcn	chr11:59791407-59810039	CON-post	HFD-post	31.4429	23.937	-1.31357	-0.393489	-1.72277	0.0007	0.0252474
Cd24a	chr10:43579168-43584265	CON-post	HFD-post	325.375	246.108	-1.32208	-0.402813	-2.03999	0.00015	0.00708472
Jun	chr4:95049035-95052222	CON-post	HFD-post	57.5849	43.5435	-1.32247	-0.403232	-1.9535	0.00035	0.0144396
Apoe	chr7:19696243-19699166	CON-post	HFD-post	125.786	94.6121	-1.32949	-0.410872	-2.16865	0.0002	0.00903975
Pgk1	chrX:106187099-106203699	CON-post	HFD-post	26.207	19.658	-1.33315	-0.414834	-1.84982	0.0009	0.0308706
C1qa	chr4:136895915-136898844	CON-post	HFD-post	34.76	26.0062	-1.3366	-0.418572	-1.87731	0.00115	0.0375005
Hist1h1c	chr13:23738806-23739531	CON-post	HFD-post	105.772	79.0751	-1.33761	-0.419661	-2.32665	0.0004	0.0160571
Arhgap26	chr18:38993144-39376285	CON-post	HFD-post	5.26392	3.92381	-1.34153	-0.423881	-1.67999	0.00105	0.0349253
Ctxn3	chr18:57468485-57478134	CON-post	HFD-post	25.7667	19.1913	-1.34262	-0.425058	-1.86244	0.0014	0.0433939
Tnnc1	chr14:31208311-31211711	CON-post	HFD-post	97.172	72.1034	-1.34768	-0.430473	-2.19561	0.00115	0.0375005
Zmiz1	chr14:25459184-25666747	CON-post	HFD-post	15.8273	11.7185	-1.35063	-0.433626	-1.9682	0.0001	0.004949
Tcp11l2	chr10:84576946-84614355	CON-post	HFD-post	43.1547	31.8647	-1.35431	-0.43756	-2.10579	0.0001	0.004949
Spns2	chr11:72451637-72489920	CON-post	HFD-post	47.5786	35.0634	-1.35693	-0.440345	-1.97657	0.0001	0.004949
Myh7	chr14:54968786-54994549	CON-post	HFD-post	51.492	37.9133	-1.35815	-0.441642	-1.80025	0.00045	0.0176962
Col5a3	chr9:20770049-20815034	CON-post	HFD-post	5.88167	4.31944	-1.36167	-0.44538	-1.72682	0.0006	0.0222358
Btg2	chr1:134074864-134079155	CON-post	HFD-post	20.1018	14.7313	-1.36456	-0.448438	-1.99197	0.0001	0.004949
6430548M08Rik	chr8:120114151-120165307	CON-post	HFD-post	8.94861	6.55734	-1.36467	-0.448553	-1.81466	0.00025	0.0109396
Acly	chr11:100476351-100528000	CON-post	HFD-post	8.14342	5.96455	-1.3653	-0.44922	-1.70902	0.0007	0.0252474
Atf3	chr1:191170296-191183333	CON-post	HFD-post	63.5306	46.4968	-1.36634	-0.450319	-2.14048	5e-05	0.00267468
Hsp90aa1	chr12:110691035-110696395	CON-post	HFD-post	12.8467	9.40001	-1.36667	-0.450661	-1.83416	0.00055	0.020738
Xirp1	chr9:120013754-120023598	CON-post	HFD-post	238.132	174.012	-1.36848	-0.452573	-2.00737	5e-05	0.00267468
Fam57b	chr7:126816884-126830219	CON-post	HFD-post	13.3703	9.76871	-1.36869	-0.452793	-1.66282	0.0005	0.0192594
Fgl2	chr5:21292960-21424677	CON-post	HFD-post	9.72344	7.10293	-1.36893	-0.453052	-1.61616	0.00165	0.0494474
Srxn1	chr2:152105523-152111376	CON-post	HFD-post	57.2868	41.8083	-1.37023	-0.454413	-2.15159	5e-05	0.00267468
Actg1	chr11:120345689-120348484	CON-post	HFD-post	22.6796	16.5484	-1.3705	-0.454698	-1.76815	0.00065	0.0238047
Fam13a	chr6:58933535-59024502	CON-post	HFD-post	7.44025	5.39293	-1.37963	-0.464281	-1.82516	0.0006	0.0222358
Anxa3	chr5:96793384-96845968	CON-post	HFD-post	16.2002	11.7384	-1.3801	-0.464767	-1.82675	0.0014	0.0433939
Pcx	chr19:4510471-4621752	CON-post	HFD-post	33.7296	24.4088	-1.38186	-0.466614	-2.20339	0.0001	0.004949
Ppp1r15a	chr7:45522916-45526268	CON-post	HFD-post	23.47	16.8864	-1.38988	-0.474961	-2.1239	5e-05	0.00267468
Arhgap24	chr5:102481390-102897937	CON-post	HFD-post	7.32938	5.27127	-1.39044	-0.47554	-1.5523	0.00155	0.0468635
F13a1	chr13:36867177-37050244	CON-post	HFD-post	17.7474	12.7383	-1.39323	-0.478435	-1.99605	5e-05	0.00267468
Nek6	chr2:38511696-38587490	CON-post	HFD-post	7.89279	5.66372	-1.39357	-0.478787	-1.68092	0.0006	0.0222358
C4b	chr17:34728380-34743897	CON-post	HFD-post	8.3891	5.98202	-1.40239	-0.487883	-1.97265	0.0001	0.004949
Ell2	chr13:75707483-75772358	CON-post	HFD-post	18.1815	12.9502	-1.40396	-0.489493	-2.19463	0.0001	0.004949
Ubc	chr5:125385964-125390017	CON-post	HFD-post	559.494	398.274	-1.4048	-0.490362	-2.34609	5e-05	0.00267468
Lingo3	chr10:80832800-80844039	CON-post	HFD-post	5.43543	3.86848	-1.40506	-0.490628	-1.67649	0.0014	0.0433939
C3	chr17:57203972-57228136	CON-post	HFD-post	67.1761	47.156	-1.42455	-0.510507	-2.31879	5e-05	0.00267468
Slc38a4	chr15:96994822-97055956	CON-post	HFD-post	49.8164	34.9673	-1.42466	-0.510612	-2.44393	5e-05	0.00267468
Clu	chr14:65968482-65981545	CON-post	HFD-post	74.1898	51.8913	-1.42972	-0.515729	-2.57538	5e-05	0.00267468
Zbtb10	chr3:9250566-9285332	CON-post	HFD-post	2.44941	1.70727	-1.43469	-0.52074	-1.72979	0.00075	0.0266736
Enah	chr1:181896385-182019980	CON-post	HFD-post	20.0842	13.9218	-1.44264	-0.528713	-2.39741	5e-05	0.00267468
Hdac4	chr1:91932748-92148393	CON-post	HFD-post	13.5815	9.37198	-1.44916	-0.535218	-2.3163	5e-05	0.00267468
Ier5	chr1:155096366-155099636	CON-post	HFD-post	5.87106	4.0452	-1.45136	-0.537411	-1.82421	0.00075	0.0266736
Trib1	chr15:59648653-59657099	CON-post	HFD-post	10.3168	7.0881	-1.45551	-0.541525	-2.22233	5e-05	0.00267468
Arid5b	chr10:68095592-68278726	CON-post	HFD-post	9.433	6.47402	-1.45705	-0.543056	-2.22038	5e-05	0.00267468
Adamts1	chr16:85793827-85803115	CON-post	HFD-post	28.162	19.3064	-1.45869	-0.544673	-2.53449	5e-05	0.00267468
Hn1	chr11:115497352-115514370	CON-post	HFD-post	27.8887	19.039	-1.46482	-0.550723	-2.39674	5e-05	0.00267468
Gadd45a	chr6:67035095-67080652	CON-post	HFD-post	30.8928	21.0263	-1.46925	-0.555078	-2.43665	5e-05	0.00267468
Fn3k	chr11:121434952-121450490	CON-post	HFD-post	15.7444	10.632	-1.48085	-0.566424	-1.59112	0.00145	0.0444995
Mt1	chr8:94179088-94180327	CON-post	HFD-post	122.63	82.7601	-1.48175	-0.567299	-3.39244	5e-05	0.00267468
Tnnt1	chr7:4504569-4515975	CON-post	HFD-post	91.3027	61.6024	-1.48213	-0.56767	-2.19171	5e-05	0.00267468
Tkt	chr14:30549130-30574726	CON-post	HFD-post	8.69964	5.86844	-1.48245	-0.567979	-2.01506	0.0001	0.004949
Rnf217	chr10:31501886-31609725	CON-post	HFD-post	4.52725	3.03656	-1.49091	-0.576194	-1.74202	0.00125	0.0397274
Slc4a4	chr5:88887259-89239656	CON-post	HFD-post	4.75939	3.19146	-1.49129	-0.576561	-2.19063	5e-05	0.00267468
Dpp4	chr2:62330072-62412231	CON-post	HFD-post	3.7615	2.52082	-1.49217	-0.577414	-1.86308	0.00015	0.00708472
Bace1	chr9:45838528-45862484	CON-post	HFD-post	15.4261	10.3331	-1.49288	-0.578105	-2.38931	5e-05	0.00267468
Stbd1	chr5:92603050-92606579	CON-post	HFD-post	30.4578	20.2958	-1.50069	-0.585631	-2.63929	5e-05	0.00267468
Il1r1	chr1:40225079-40316177	CON-post	HFD-post	3.99557	2.63033	-1.51904	-0.603157	-1.94978	0.0001	0.004949
Gadd45g	chr13:51846674-51848474	CON-post	HFD-post	46.5597	30.6186	-1.52063	-0.604675	-2.65829	5e-05	0.00267468
Mt2	chr8:94172617-94173567	CON-post	HFD-post	88.5726	58.1312	-1.52367	-0.607548	-3.30113	5e-05	0.00267468
Cited2	chr10:17723227-17725674	CON-post	HFD-post	37.969	24.8827	-1.52592	-0.609681	-2.85996	5e-05	0.00267468
Hsd17b7	chr1:169949536-169969205	CON-post	HFD-post	3.70575	2.42603	-1.5275	-0.61117	-1.97228	0.0002	0.00903975
Fam13c	chr10:70440667-70599291	CON-post	HFD-post	5.56533	3.62036	-1.53723	-0.620333	-1.9545	0.00025	0.0109396
Ifrd1	chr12:40203128-40223189	CON-post	HFD-post	59.2832	38.4135	-1.54329	-0.626008	-2.73877	5e-05	0.00267468
Gpr133	chr5:129096749-129204599	CON-post	HFD-post	5.8713	3.74811	-1.56647	-0.647516	-2.43111	5e-05	0.00267468
Plekho1	chr3:95988835-95995839	CON-post	HFD-post	10.9588	6.93403	-1.58044	-0.660328	-2.16961	0.0004	0.0160571
Aqp4	chr18:15389393-15403684	CON-post	HFD-post	5.51951	3.48735	-1.58272	-0.662411	-2.43234	5e-05	0.00267468
Nr1d1	chr11:98767931-98775377	CON-post	HFD-post	61.2276	38.5948	-1.58642	-0.665778	-3.03035	5e-05	0.00267468
Dusp10	chr1:184034460-184075636	CON-post	HFD-post	32.7521	20.5854	-1.59104	-0.669967	-3.13661	5e-05	0.00267468
Hmox1	chr8:75093617-75100593	CON-post	HFD-post	16.0089	10.0482	-1.59321	-0.67194	-2.51773	5e-05	0.00267468
2610035D17Rik	chr11:113043905-113201838	CON-post	HFD-post	6.46804	4.05399	-1.59548	-0.673986	-1.98754	0.0009	0.0308706
Tmem140	chr6:34863145-34878065	CON-post	HFD-post	35.467	22.1906	-1.59829	-0.676527	-3.01581	5e-05	0.00267468
Trp63	chr16:25683764-25892088	CON-post	HFD-post	8.90467	5.50756	-1.61681	-0.693147	-1.90785	0.0002	0.00903975
Musk	chr4:58285961-58374303	CON-post	HFD-post	11.0771	6.83517	-1.6206	-0.696537	-2.58988	5e-05	0.00267468
Cbr2	chr11:120729484-120732021	CON-post	HFD-post	41.3832	25.5077	-1.62238	-0.698111	-3.18048	5e-05	0.00267468
Gdpd5	chr7:99381548-99460984	CON-post	HFD-post	2.89023	1.7744	-1.62885	-0.703851	-1.89902	0.0005	0.0192594
Enho	chr4:41569793-41640302	CON-post	HFD-post	9.62885	5.83482	-1.65024	-0.722677	-1.84278	0.0002	0.00903975
Igf1	chr10:87859055-87937047	CON-post	HFD-post	4.2107	2.54873	-1.65208	-0.72428	-2.06127	5e-05	0.00267468
Smox	chr2:131127411-131604824	CON-post	HFD-post	241.785	145.906	-1.65713	-0.728681	-2.06108	5e-05	0.00267468
Pak1	chr7:97842938-97912381	CON-post	HFD-post	10.9981	6.56999	-1.67399	-0.743285	-2.91666	5e-05	0.00267468
Map3k8	chr18:4331326-4352953	CON-post	HFD-post	3.82954	2.2801	-1.67955	-0.748074	-1.9376	0.00045	0.0176962
Prkcd	chr14:30595353-30626208	CON-post	HFD-post	8.60053	5.07792	-1.69371	-0.760187	-2.68813	5e-05	0.00267468
Odc1	chr12:17544872-17551502	CON-post	HFD-post	40.3369	23.8084	-1.69423	-0.760628	-3.49749	5e-05	0.00267468
Pim1	chr17:29491044-29495459	CON-post	HFD-post	9.89181	5.77332	-1.71337	-0.776834	-2.56964	5e-05	0.00267468
Retnla	chr16:48842551-48844461	CON-post	HFD-post	72.1845	41.9094	-1.72239	-0.784414	-3.95868	5e-05	0.00267468
Pirb	chr7:3712504-3720382	CON-post	HFD-post	2.39142	1.37802	-1.7354	-0.795271	-1.75419	0.0011	0.0363514
Fbn1	chr2:125300593-125506438	CON-post	HFD-post	9.97518	5.71367	-1.74584	-0.803926	-3.39877	5e-05	0.00267468
Dnajb1	chr8:83608174-83611903	CON-post	HFD-post	7.69275	4.40076	-1.74805	-0.805748	-2.58517	5e-05	0.00267468
Egr1	chr18:34861206-34864956	CON-post	HFD-post	8.46755	4.82996	-1.75313	-0.809933	-2.84542	5e-05	0.00267468
Arntl	chr7:113207464-113314126	CON-post	HFD-post	8.04018	4.57136	-1.75882	-0.814602	-2.63916	5e-05	0.00267468
Grem2	chr1:174833784-174921819	CON-post	HFD-post	3.88162	2.19186	-1.77093	-0.824504	-2.45046	5e-05	0.00267468
Otud1	chr2:19658061-19660590	CON-post	HFD-post	54.2681	30.3512	-1.78801	-0.83835	-3.87951	5e-05	0.00267468
Slc25a1	chr16:17925210-17928219	CON-post	HFD-post	5.38778	2.99447	-1.79924	-0.84739	-2.17728	0.0004	0.0160571
Col3a1	chr1:45311537-45349706	CON-post	HFD-post	67.9841	37.489	-1.81344	-0.858731	-3.63903	5e-05	0.00267468
Ankrd44	chr1:54645339-54926387	CON-post	HFD-post	3.41905	1.86996	-1.82841	-0.870589	-2.87637	5e-05	0.00267468
Mettl21c	chr1:44009407-44020006	CON-post	HFD-post	59.6951	32.621	-1.82996	-0.87181	-4.15671	5e-05	0.00267468
Npnt	chr3:132881744-132950291	CON-post	HFD-post	7.3852	4.02371	-1.83542	-0.876111	-3.09421	5e-05	0.00267468
Aacs	chr5:125475872-125517403	CON-post	HFD-post	4.43124	2.36845	-1.87095	-0.903769	-2.64971	5e-05	0.00267468
Ccl6	chr11:83582060-83623693	CON-post	HFD-post	30.5554	16.2039	-1.88568	-0.915081	-3.27413	5e-05	0.00267468
Slc1a3	chr15:8634123-8710807	CON-post	HFD-post	2.87009	1.37899	-2.0813	-1.05748	-2.82132	5e-05	0.00267468
Neto2	chr8:85636587-85691009	CON-post	HFD-post	1.83893	0.881712	-2.08564	-1.06049	-2.62496	5e-05	0.00267468
Hspa1a	chr17:34969358-34972156	CON-post	HFD-post	32.2377	15.3583	-2.09904	-1.06973	-4.55941	5e-05	0.00267468
Hspa1b	chr17:34956428-34959238	CON-post	HFD-post	27.9974	13.199	-2.12118	-1.08487	-4.45787	5e-05	0.00267468
1700001O22Rik	chr2:30795562-30803664	CON-post	HFD-post	21.4375	10.0467	-2.13379	-1.09342	-3.15718	5e-05	0.00267468
Tlr5	chr1:182954787-182976044	CON-post	HFD-post	1.90161	0.82514	-2.30459	-1.20451	-2.3719	0.0001	0.004949
Pld5	chr1:175962305-176275312	CON-post	HFD-post	1.18182	0.511712	-2.30954	-1.2076	-1.75918	0.00105	0.0349253
Pfkfb3	chr2:11471430-11553929	CON-post	HFD-post	86.821	37.13	-2.3383	-1.22546	-5.44302	5e-05	0.00267468
Siglec1	chr2:131069219-131086765	CON-post	HFD-post	1.29675	0.540469	-2.39931	-1.26261	-2.68325	5e-05	0.00267468
Dpysl5	chr5:30711894-30799369	CON-post	HFD-post	0.703045	0.283825	-2.47704	-1.30862	-1.95138	0.0011	0.0363514
Fasn	chr11:120805957-120824547	CON-post	HFD-post	10.3205	4.12972	-2.49908	-1.3214	-5.43192	5e-05	0.00267468
Cyp2e1	chr7:140763831-140774977	CON-post	HFD-post	49.9401	18.3842	-2.71647	-1.44173	-6.28959	5e-05	0.00267468
Fcna	chr2:25624666-25627974	CON-post	HFD-post	8.43928	2.91637	-2.89376	-1.53295	-3.80708	5e-05	0.00267468
Slc15a5	chr6:137983589-138079916	CON-post	HFD-post	2.49177	0.855809	-2.9116	-1.54181	-2.83275	5e-05	0.00267468
Fos	chr12:85473900-85477270	CON-post	HFD-post	10.785	3.67816	-2.93217	-1.55197	-4.75095	5e-05	0.00267468
Krt14	chr11:100203161-100207510	CON-post	HFD-post	3.62798	1.18622	-3.05844	-1.61279	-2.61201	5e-05	0.00267468
Wfdc17	chr11:83704055-83706269	CON-post	HFD-post	10.2185	3.30581	-3.09107	-1.6281	-3.25471	0.00105	0.0349253
Cyp2f2	chr7:27119954-27133660	CON-post	HFD-post	3.63281	1.11303	-3.26389	-1.7066	-3.16377	5e-05	0.00267468
Ccl8	chr11:82115184-82116799	CON-post	HFD-post	8.35375	2.28227	-3.66028	-1.87195	-3.34064	0.0011	0.0363514
