# Supplementary material for: Exercise and high-fat feeding remodel transcript-metabolite interactive networks in mouse skeletal muscle
Source: Sci Rep. 2017 Oct 18;7:13485. doi: 10.1038/s41598-017-14081-w (PMC5647435; doi:10.1038/s41598-017-14081-w)
Supplement: Supplementary file 3 — Table S2 [file 41598_2017_14081_MOESM3_ESM.xlsx]

## Sheet: CONpre_vs_HFDpre
TF_NAME	MATRIX_ID	Z_SCORE	P_VALUE	SAMPLE_AVERAGE	BACKGROUND_AVERAGE	SAMPLE_DEVSTD	SAMPLE_SIZE
SP1	MA0079.3	4.67123	1.3974e-06	0.936064	0.91956	0.0452987	249
EGR1	MA0162.2	4.53437	2.65547e-06	0.894	0.878048	0.0513201	249
SP1	MA0079.2	4.4836	3.41586e-06	0.944654	0.930144	0.0440379	249
Pparg::Rxra	MA0065.2	4.08097	2.03025e-05	0.838885	0.830003	0.0381158	249
SP2	MA0516.1	3.98774	3.1704e-05	0.895116	0.880484	0.046968	249
THAP1	MA0597.1	3.85898	5.33067e-05	0.93914	0.932386	0.026319	249
EGR2	MA0472.1	3.80175	6.73763e-05	0.88102	0.868748	0.0486183	249
KLF16	MA0741.1	3.69701	0.000103908	0.900579	0.886767	0.0502683	249
TFAP2A	MA0003.1	3.61	0.000146122	0.957672	0.948431	0.0345375	249
NFKB1	MA0105.2	3.60075	0.000149212	0.83403	0.822587	0.0492601	249
SNAI2	MA0745.1	3.49414	0.00022394	0.935155	0.925239	0.0447699	249
KLF5	MA0599.1	3.47507	0.000244611	0.951382	0.93979	0.0447927	249
EBF1	MA0154.2	3.46138	0.000252898	0.895577	0.88605	0.0440259	249
TFAP2B(var.3)	MA0813.1	3.44156	0.000274357	0.835657	0.824284	0.0495217	249
TFAP2A(var.3)	MA0872.1	3.41888	0.000298805	0.822498	0.810473	0.0521422	249
SP1	MA0079.1	3.39667	0.000325125	0.935591	0.928005	0.0323055	249
TFAP2C(var.3)	MA0815.1	3.37708	0.00034847	0.827439	0.815821	0.0510991	249
SP3	MA0746.1	3.3528	0.000383794	0.91128	0.899975	0.0459027	249
NFKB1	MA0105.1	3.28436	0.000483719	0.869221	0.859289	0.0483871	249
MZF1(var.2)	MA0057.1	3.23152	0.000588881	0.931854	0.924826	0.0317808	249
INSM1	MA0155.1	3.17771	0.000709613	0.875351	0.86777	0.0355907	249
NFKB2	MA0778.1	3.12213	0.000861228	0.778751	0.768694	0.0469672	249
ZIC3	MA0697.1	3.07431	0.00100655	0.800003	0.791671	0.0426294	249
TFAP2C	MA0524.2	3.02464	0.00119659	0.87031	0.861915	0.0405895	249
TFAP2C(var.2)	MA0814.1	3.02398	0.00120437	0.87797	0.868887	0.0414709	249
TFAP2A	MA0003.2	3.00232	0.00129147	0.835067	0.82647	0.0406586	249
TFAP2A(var.2)	MA0810.1	2.9415	0.00157102	0.88759	0.879194	0.042503	249
TFAP2B	MA0811.1	2.91556	0.00171117	0.873885	0.865745	0.040804	249
Hes2	MA0616.1	2.87727	0.00191647	0.844331	0.837819	0.0372308	249
HEY2	MA0649.1	2.86042	0.00203078	0.841802	0.832502	0.0509628	249
EBF1	MA0154.1	2.85593	0.00206653	0.904259	0.896975	0.0383809	249
Tcf12	MA0521.1	2.82102	0.00230115	0.896312	0.887362	0.0494579	249
SREBF1	MA0595.1	2.814	0.00234074	0.880409	0.872923	0.0440058	249
TFAP2C	MA0524.1	2.81687	0.00234513	0.864821	0.85705	0.039648	249
Myog	MA0500.1	2.81406	0.00235135	0.903597	0.894507	0.0505201	249
ESR1	MA0112.1	2.79377	0.00251209	0.808288	0.80211	0.0333845	249
TFAP2B(var.2)	MA0812.1	2.77881	0.0026447	0.870815	0.861947	0.0447516	249
RARA::RXRA	MA0159.1	2.7402	0.00294791	0.822072	0.816438	0.0334153	249
HEY1	MA0823.1	2.69142	0.00343436	0.833466	0.823848	0.0549881	249
NFKB1	MA0105.4	2.69031	0.00344101	0.743859	0.735284	0.0500319	249
TFAP2A	MA0003.3	2.69144	0.00345864	0.888403	0.880387	0.0409595	249
Tcf3	MA0522.1	2.68829	0.00346209	0.899939	0.891896	0.0469437	249
ZNF740	MA0753.1	2.68001	0.00358362	0.874388	0.8636	0.0542972	249
ESR2	MA0258.1	2.67528	0.00360386	0.815116	0.809616	0.0318556	249
Myod1	MA0499.1	2.65824	0.00378713	0.89341	0.885247	0.0485942	249
ZNF263	MA0528.1	2.57065	0.00490444	0.852167	0.84448	0.047322	249

## Sheet: CONpre_vs_CONpost
TF_NAME	MATRIX_ID	Z_SCORE	P_VALUE	SAMPLE_AVERAGE	BACKGROUND_AVERAGE	SAMPLE_DEVSTD	SAMPLE_SIZE
SP1	MA0079.3	8.81117	4.20448e-19	0.94219	0.91956	0.0419315	473
SP2	MA0516.1	8.59394	2.78025e-18	0.90342	0.880484	0.0461119	473
EGR1	MA0162.2	8.30179	3.25583e-17	0.899292	0.878048	0.0479404	473
SP1	MA0079.2	7.96638	5.61352e-16	0.948894	0.930144	0.0417623	473
KLF5	MA0599.1	7.47957	2.74767e-14	0.95793	0.93979	0.0413068	473
TFAP2A(var.2)	MA0810.1	7.03322	6.83431e-13	0.893813	0.879194	0.0424194	473
TFAP2C	MA0524.2	7.01445	7.78354e-13	0.876095	0.861915	0.0415929	473
TFAP2B	MA0811.1	6.96382	1.12943e-12	0.879904	0.865745	0.0415184	473
KLF16	MA0741.1	6.97246	1.14425e-12	0.905721	0.886767	0.04982	473
ZIC4	MA0751.1	6.79511	3.66888e-12	0.825056	0.812402	0.0392404	473
TFAP2A	MA0003.1	6.78366	4.44365e-12	0.961062	0.948431	0.0332067	473
EGR3	MA0732.1	6.68421	8.2305e-12	0.807422	0.790449	0.0511816	473
ZIC3	MA0697.1	6.67968	8.23514e-12	0.804854	0.791671	0.0415054	473
EGR2	MA0472.1	6.61335	1.40585e-11	0.884272	0.868748	0.0439329	473
SP1	MA0079.1	6.56997	1.83796e-11	0.938685	0.928005	0.0318614	473
SP3	MA0746.1	6.49738	3.14835e-11	0.915912	0.899975	0.0443229	473
E2F3	MA0469.1	6.37474	6.92856e-11	0.864646	0.847915	0.0499969	473
E2F4	MA0470.1	6.35773	7.66696e-11	0.888185	0.871102	0.0521864	473
E2F1	MA0024.2	6.25127	1.50223e-10	0.906116	0.890912	0.0492006	473
ZNF740	MA0753.1	6.23827	1.69416e-10	0.881879	0.8636	0.0556961	473
ZIC1	MA0696.1	6.21595	1.85381e-10	0.794318	0.781718	0.0422432	473
SP8	MA0747.1	6.15575	2.88557e-10	0.899017	0.885499	0.0416137	473
Klf4	MA0039.2	6.12034	3.6671e-10	0.933401	0.91676	0.0501128	473
NFKB1	MA0105.2	6.07905	4.52863e-10	0.836649	0.822587	0.0468797	473
KLF14	MA0740.1	6.05443	5.30834e-10	0.845657	0.830247	0.0512839	473
INSM1	MA0155.1	5.97678	8.5166e-10	0.878154	0.86777	0.0358519	473
PLAG1	MA0163.1	5.98245	8.6571e-10	0.820755	0.808146	0.0394763	473
Egr1	MA0162.1	5.95833	9.54603e-10	0.874594	0.861753	0.0445257	473
Hes1	MA1099.1	5.93945	1.06732e-09	0.890826	0.877551	0.0466087	473
EGR4	MA0733.1	5.91501	1.27511e-09	0.804877	0.792673	0.0410215	473
SP4	MA0685.1	5.8335	2.11612e-09	0.820644	0.804965	0.05265	473
TFAP2A(var.3)	MA0872.1	5.81355	2.39814e-09	0.825352	0.810473	0.0497357	473
Zfx	MA0146.2	5.78062	2.95207e-09	0.870668	0.855879	0.0488009	473
Zfx	MA0146.1	5.76688	3.20454e-09	0.870858	0.856157	0.0486869	473
Tcfl5	MA0632.1	5.69742	4.72072e-09	0.915678	0.900727	0.0530625	473
TFAP2C(var.3)	MA0815.1	5.67067	5.62556e-09	0.830018	0.815821	0.0489435	473
EGR2	MA0472.2	5.57151	9.68616e-09	0.829169	0.816668	0.0474115	473
TFAP2A	MA0003.3	5.44596	2.10008e-08	0.892193	0.880387	0.0411688	473
TFAP2B(var.3)	MA0813.1	5.36703	3.23583e-08	0.83719	0.824284	0.0472161	473
TFAP2A	MA0003.2	5.27048	5.43786e-08	0.837464	0.82647	0.0427762	473
Ahr::Arnt	MA0006.1	5.25467	5.8829e-08	0.945957	0.932608	0.0530825	473
NFKB2	MA0778.1	5.24274	6.35941e-08	0.780993	0.768694	0.0477292	473
GLIS2	MA0736.1	5.22748	6.98281e-08	0.805463	0.795511	0.0378694	473
TFAP2B(var.2)	MA0812.1	5.22637	7.13679e-08	0.874086	0.861947	0.044437	473
TFAP2C	MA0524.1	5.22064	7.17713e-08	0.86754	0.85705	0.0409175	473
HEY1	MA0823.1	5.21842	7.31555e-08	0.83742	0.823848	0.0521219	473
TFAP2C(var.2)	MA0814.1	5.21519	7.59308e-08	0.880289	0.868887	0.0417402	473
HINFP	MA0131.2	5.14294	1.10115e-07	0.833448	0.821529	0.046618	473
ARNT::HIF1A	MA0259.1	5.0299	2.02951e-07	0.919762	0.906887	0.0505695	473
E2F6	MA0471.1	4.97414	2.70422e-07	0.912525	0.901152	0.0459286	473
MZF1	MA0056.1	4.97622	2.91948e-07	0.989341	0.982615	0.0200849	473
NFKB1	MA0105.1	4.93056	3.32516e-07	0.870146	0.859289	0.0465401	473
Tcfcp2l1	MA0145.2	4.82767	5.69832e-07	0.859618	0.851359	0.0353822	473
Tcfcp2l1	MA0145.1	4.82526	5.76815e-07	0.859913	0.851664	0.0353658	473
NFKB1	MA0105.4	4.76529	7.6833e-07	0.746349	0.735284	0.0501432	473
Mycn	MA0104.2	4.69896	1.09295e-06	0.864504	0.853813	0.0466202	473
ZBTB33	MA0527.1	4.60997	1.73022e-06	0.790156	0.779683	0.0436585	473
ZNF263	MA0528.1	4.4604	3.43038e-06	0.854194	0.84448	0.0464659	473
MZF1(var.2)	MA0057.1	4.4263	4.07822e-06	0.931838	0.924826	0.0326362	473
EBF1	MA0154.1	4.41407	4.31479e-06	0.905174	0.896975	0.0383972	473
CREB1	MA0018.1	4.27472	8.02628e-06	0.863641	0.855121	0.0442456	473
Myod1	MA0499.1	4.27271	8.11297e-06	0.894809	0.885247	0.0494622	473
NFIC::TLX1	MA0119.1	4.24697	9.20062e-06	0.769621	0.760382	0.0468753	473
HEY2	MA0649.1	4.19075	1.21292e-05	0.842416	0.832502	0.047212	473
THAP1	MA0597.1	4.17263	1.27999e-05	0.93771	0.932386	0.027857	473
PAX5	MA0014.2	4.17071	1.28989e-05	0.826136	0.820659	0.0287472	473
Pax5	MA0014.1	4.14584	1.4663e-05	0.848203	0.843171	0.0251056	473
Myog	MA0500.1	4.11651	1.63843e-05	0.904198	0.894507	0.0517406	473
RREB1	MA0073.1	4.11508	1.66159e-05	0.837397	0.828263	0.0476144	473
KLF13	MA0657.1	3.96021	3.24666e-05	0.763012	0.75523	0.0422759	473
HES7	MA0822.1	3.84859	5.29389e-05	0.752938	0.743827	0.0470781	473
NRF1	MA0506.1	3.79079	6.79945e-05	0.859999	0.848444	0.0571097	473
NR2C2	MA0504.1	3.75888	7.6557e-05	0.844976	0.838815	0.0323681	473
ZBTB7A	MA0750.1	3.7429	8.16857e-05	0.822689	0.815192	0.0395177	473
Myc	MA0147.1	3.67137	0.00010781	0.865567	0.85808	0.0418685	473
Tcf12	MA0521.1	3.65631	0.000111871	0.89582	0.887362	0.0520378	473
Klf12	MA0742.1	3.64697	0.000118382	0.83299	0.824728	0.0471347	473
HIC2	MA0738.1	3.61529	0.000134598	0.928502	0.922616	0.0333166	473
PAX1	MA0779.1	3.53574	0.000178879	0.769411	0.764063	0.0343022	473
HES5	MA0821.1	3.51338	0.000199367	0.771979	0.763921	0.0472305	473
CENPB	MA0637.1	3.42086	0.000279838	0.798343	0.792946	0.0341024	473
RELA	MA0107.1	3.35945	0.00034796	0.856607	0.849219	0.0496587	473
PAX9	MA0781.1	3.3529	0.000356099	0.743995	0.73858	0.0366213	473
Tcf3	MA0522.1	3.30969	0.000425544	0.899104	0.891896	0.0448363	473
E2F1	MA0024.3	3.25447	0.000517238	0.787308	0.780752	0.0422794	473
NHLH1	MA0048.1	3.2229	0.000583646	0.843943	0.837131	0.0423038	473
E2F1	MA0024.1	3.17874	0.000682046	0.851731	0.844258	0.0469306	473
EBF1	MA0154.2	3.16834	0.000702176	0.892398	0.88605	0.0417339	473
NHLH1	MA0048.2	3.05595	0.00103431	0.852819	0.845831	0.0473692	473
Klf1	MA0493.1	3.00644	0.00122936	0.890245	0.883926	0.0417608	473
Meis1	MA0498.1	2.99815	0.0012403	0.847334	0.84152	0.0431955	473
Gmeb1	MA0615.1	2.97207	0.00136796	0.834581	0.828991	0.0392061	473
Arnt	MA0004.1	2.869	0.0019058	0.893205	0.884267	0.0667236	473
ESR1	MA0112.2	2.86392	0.00194951	0.755986	0.750915	0.0363449	473
Ascl2	MA0816.1	2.75859	0.0026958	0.867551	0.861511	0.0475371	473

## Sheet: HFDpre_vs_HFDpost
TF_NAME	MATRIX_ID	Z_SCORE	P_VALUE	SAMPLE_AVERAGE	BACKGROUND_AVERAGE	SAMPLE_DEVSTD	SAMPLE_SIZE
EGR1	MA0162.2	7.2363	1.69763e-13	0.898505	0.878048	0.0498093	387
TFAP2A	MA0003.1	6.31192	1.13227e-10	0.96141	0.948431	0.0332008	387
EGR3	MA0732.1	6.29562	1.18849e-10	0.8081	0.790449	0.0514798	387
SP1	MA0079.2	6.21978	2.027e-10	0.946318	0.930144	0.0435579	387
EGR4	MA0733.1	6.07086	5.10691e-10	0.8065	0.792673	0.0403734	387
EGR2	MA0472.1	6.02648	6.83807e-10	0.884372	0.868748	0.0445292	387
SP1	MA0079.3	5.68408	5.60415e-09	0.935697	0.91956	0.0458183	387
SP2	MA0516.1	5.60671	8.79813e-09	0.897017	0.880484	0.0480254	387
Egr1	MA0162.1	5.55964	1.08645e-08	0.874985	0.861753	0.0458004	387
TFAP2C	MA0524.2	5.45854	1.96809e-08	0.874098	0.861915	0.0416996	387
ZNF740	MA0753.1	5.43055	2.32863e-08	0.881183	0.8636	0.0590986	387
EGR2	MA0472.2	5.3159	4.33793e-08	0.829837	0.816668	0.0478313	387
ZIC4	MA0751.1	5.29834	4.81201e-08	0.823293	0.812402	0.0390824	387
TFAP2A(var.2)	MA0810.1	5.24552	6.47669e-08	0.891233	0.879194	0.0430083	387
TFAP2B	MA0811.1	5.19751	8.43196e-08	0.877414	0.865745	0.0419287	387
SP1	MA0079.1	5.09941	1.463e-07	0.937157	0.928005	0.0313816	387
KLF5	MA0599.1	5.02124	2.25105e-07	0.953249	0.93979	0.0441998	387
E2F3	MA0469.1	4.92366	3.66191e-07	0.86219	0.847915	0.0517382	387
NFKB1	MA0105.2	4.90965	3.87107e-07	0.835129	0.822587	0.0480975	387
TFAP2A(var.3)	MA0872.1	4.79672	6.96788e-07	0.824034	0.810473	0.0513593	387
ZNF263	MA0528.1	4.75071	8.45622e-07	0.85591	0.84448	0.049056	387
Tcfl5	MA0632.1	4.73034	9.68837e-07	0.914433	0.900727	0.0532579	387
TFAP2C	MA0524.1	4.71161	1.06599e-06	0.8675	0.85705	0.040439	387
PLAG1	MA0163.1	4.66684	1.34812e-06	0.81901	0.808146	0.0403604	387
TFAP2C(var.3)	MA0815.1	4.61537	1.71051e-06	0.828584	0.815821	0.0505109	387
E2F4	MA0470.1	4.60191	1.83512e-06	0.884758	0.871102	0.053254	387
TFAP2B(var.2)	MA0812.1	4.59194	1.94563e-06	0.873723	0.861947	0.0442257	387
E2F1	MA0024.2	4.56876	2.14045e-06	0.90318	0.890912	0.0493767	387
Zfx	MA0146.1	4.54122	2.48191e-06	0.86894	0.856157	0.0487297	387
Klf4	MA0039.2	4.53306	2.59305e-06	0.930373	0.91676	0.0509602	387
Zfx	MA0146.2	4.52878	2.6339e-06	0.868673	0.855879	0.0489357	387
HEY1	MA0823.1	4.52007	2.68897e-06	0.836833	0.823848	0.0539448	387
HEY2	MA0649.1	4.49169	3.04426e-06	0.844246	0.832502	0.0510439	387
ZIC3	MA0697.1	4.47801	3.26849e-06	0.801428	0.791671	0.0416696	387
TFAP2A	MA0003.3	4.41961	4.42192e-06	0.890966	0.880387	0.0411325	387
Hes1	MA1099.1	4.33496	6.40931e-06	0.888246	0.877551	0.0463418	387
E2F6	MA0471.1	4.32583	6.69958e-06	0.912075	0.901152	0.0470056	387
TFAP2C(var.2)	MA0814.1	4.3109	7.27804e-06	0.879296	0.868887	0.0423126	387
TFAP2B(var.3)	MA0813.1	4.29668	7.72043e-06	0.835694	0.824284	0.0477517	387
ZIC1	MA0696.1	4.29355	7.72394e-06	0.791327	0.781718	0.0425574	387
TFAP2A	MA0003.2	4.2779	8.3904e-06	0.836319	0.82647	0.0418025	387
KLF16	MA0741.1	4.25036	9.57241e-06	0.899535	0.886767	0.0528728	387
SP3	MA0746.1	4.17222	1.36264e-05	0.911283	0.899975	0.0469352	387
Ahr::Arnt	MA0006.1	4.01839	2.62859e-05	0.943875	0.932608	0.0519992	387
INSM1	MA0155.1	3.93063	3.86018e-05	0.875303	0.86777	0.0336126	387
NFKB1	MA0105.1	3.92531	3.88204e-05	0.868829	0.859289	0.046278	387
NHLH1	MA0048.1	3.87339	4.81515e-05	0.846177	0.837131	0.0448246	387
THAP1	MA0597.1	3.84979	5.33782e-05	0.937803	0.932386	0.0263546	387
NFKB1	MA0105.4	3.8113	6.26062e-05	0.745047	0.735284	0.0477068	387
RELA	MA0107.1	3.73575	8.33255e-05	0.858286	0.849219	0.0498334	387
Pax5	MA0014.1	3.69697	9.95243e-05	0.848124	0.843171	0.0247359	387
NFKB2	MA0778.1	3.67583	0.000108528	0.778213	0.768694	0.0471322	387
KLF14	MA0740.1	3.66732	0.00011216	0.840553	0.830247	0.0513726	387
Myog	MA0500.1	3.6536	0.000117552	0.903994	0.894507	0.0493572	387
EBF1	MA0154.1	3.62936	0.000128742	0.904421	0.896975	0.0399039	387
HES5	MA0821.1	3.58647	0.000153385	0.773002	0.763921	0.0472611	387
MZF1(var.2)	MA0057.1	3.58247	0.000154335	0.931095	0.924826	0.0343209	387
NHLH1	MA0048.2	3.49833	0.000213726	0.854666	0.845831	0.0488891	387
REL	MA0101.1	3.47402	0.000231547	0.897217	0.890289	0.0410698	387
ARNT::HIF1A	MA0259.1	3.41934	0.000291297	0.916551	0.906887	0.0506563	387
PAX5	MA0014.2	3.40679	0.000301195	0.825596	0.820659	0.0281581	387
Tcfcp2l1	MA0145.2	3.40445	0.000305112	0.85779	0.851359	0.0358063	387
Tcfcp2l1	MA0145.1	3.39835	0.000312039	0.858078	0.851664	0.0358115	387
Klf1	MA0493.1	3.36941	0.00035275	0.89174	0.883926	0.0395048	387
Myod1	MA0499.1	3.36377	0.00035312	0.893552	0.885247	0.047908	387
Tcf12	MA0521.1	3.35438	0.000366195	0.895918	0.887362	0.0489282	387
Znf423	MA0116.1	3.35399	0.000367372	0.84909	0.8422	0.0389855	387
NFIC::TLX1	MA0119.1	3.31366	0.000425939	0.768335	0.760382	0.0452214	387
HES7	MA0822.1	3.30032	0.000449603	0.752454	0.743827	0.0473673	387
HINFP	MA0131.2	3.29077	0.00046544	0.829948	0.821529	0.046277	387
E2F1	MA0024.3	3.27885	0.000480472	0.788046	0.780752	0.0432437	387
GLIS2	MA0736.1	3.24466	0.00054433	0.802336	0.795511	0.0402194	387
Creb3l2	MA0608.1	3.19266	0.000652387	0.862215	0.854208	0.0487512	387
Mycn	MA0104.2	3.1319	0.000810847	0.86168	0.853813	0.0468312	387
SP8	MA0747.1	3.12572	0.000832294	0.893083	0.885499	0.0436075	387
NRF1	MA0506.1	2.95607	0.00148518	0.858391	0.848444	0.0553238	387
Hes2	MA0616.1	2.94259	0.00152036	0.843173	0.837819	0.0357683	387
Gmeb1	MA0615.1	2.88989	0.00181808	0.83499	0.828991	0.0383829	387
ZBTB33	MA0527.1	2.86307	0.00199823	0.786863	0.779683	0.0428068	387
GLIS1	MA0735.1	2.82435	0.00223535	0.720131	0.714227	0.0394193	387
Tcf3	MA0522.1	2.815	0.00230817	0.898663	0.891896	0.0443283	387
RREB1	MA0073.1	2.79874	0.00241594	0.83512	0.828263	0.0473452	387
BHLHE40	MA0464.2	2.66475	0.00366211	0.840886	0.833289	0.0529841	387
MZF1	MA0056.1	2.61241	0.00431247	0.986524	0.982615	0.0256615	387
Myc	MA0147.1	2.59783	0.00446522	0.86393	0.85808	0.0422545	387
