# Supplementary material for: Exercise and high-fat feeding remodel transcript-metabolite interactive networks in mouse skeletal muscle
Source: Sci Rep. 2017 Oct 18;7:13485. doi: 10.1038/s41598-017-14081-w (PMC5647435; doi:10.1038/s41598-017-14081-w)
Supplement: Supplementary file 4 — Table S3 [file 41598_2017_14081_MOESM4_ESM.xlsx]

## Sheet: CONpre vs HFDpre
Lipid ID	HMDB ID	Metabolites	Class	Fold change	llim	ulim	fdr
	HMDB32358	Lauroyl diethanolamide	Acyl amines	1.85185	2.22222	1.5873	0.000841101
	HMDB13317	Tridecanoylglycine	Acyl amino acids	2.32558	2.5	2.12766	0.0130127
LMFA08020128		N-oleoyl glutamine	Acyl amino acids	2.08333	2.63158	1.69492	0.00235892
	HMDB13250	Myristoylglycine	Acyl amino acids	1.51515	1.66667	1.38889	0.000307537
		Isovalerylcarnitine;Valerylcarnitine	Acyl carnitines	2.38095	3.22581	1.75439	0.033287
	HMDB00848	Stearoylcarnitine	Acyl carnitines	1.69492	1.88679	1.51515	0.00532857
	HMDB00791	Octanoylcarnitine	Acyl carnitines	1.63934	2.17391	1.26582	0.0436341
	HMDB13133	Methylmalonylcarnitine	Acyl carnitines	1.49254	1.81818	1.21951	0.0413503
	HMDB00705	Hexanoylcarnitine	Acyl carnitines	1.47059	1.72414	1.23457	0.0436341
	HMDB13338	Octadecenylcarnitine	Acyl carnitines	1.40845	1.63934	1.20482	0.0121029
		Octadecenylcarnitine	Acyl carnitines	1.38889	1.6129	1.20482	0.0124557
	HMDB00641	Glutamine	Amino acids	1.19048	1.2987	1.08696	0.0453274
		Trihydroxybenzene	Aromatic metabolism	1.51515	1.75439	1.31579	0.00404727
LMST05040009	HMDB02429	Taurolithocholic acid 3-glucuronide	Bile acids	1.23457	1.31579	1.16279	0.0335811
	HMDB04220	Biotinyl-5'-AMP	Biotin metabolism	1.47059	1.81818	1.21951	0.0301651
		1D-Myo-inositol 1,3-bisphosphate;"1D-Myo-inositol 1,4-bisphosphate";"1D-Myo-inositol 3,4-bisphosphate";"Alpha-D-Glucose 1,6-bisphosphate";"D-Fructose 2,6-bisphosphate";"D-Tagatose 1,6-bisphosphate";"Fructose 1,6-bisphosphate";	Carbohydrates	1.85185	2.43902	1.44928	0.0196516
		Beta-1,4-mannose-N-acetylglucosamine;Lacto-N-biose I;N-Acetyllactosamine;Poly-N-acetyllactosamine	Carbohydrates	1.81818	2.43902	1.44928	0.011481
		Cer(d14:1/22:1);Cer(d14:2/22:0);Cer(d16:1/20:1);Cer(d16:2/20:0);Cer(d18:1/18:1);Ceramide (d18:1/-18:1);	Ceramides and sphingolipids	1.5625	1.81818	1.33333	0.0095951
LMSP01080013		(d18:3)sphingosine	Ceramides and sphingolipids	1.5625	2.04082	1.23457	0.0462974
	HMDB00277	Sphingosine 1-phosphate;Sphingosine-1-phosphate	Ceramides and sphingolipids	1.47059	1.75439	1.23457	0.0389969
		GlcCer(d14:1/24:0(2OH));GlcCer(d16:1/22:0(2OH));	Ceramides and sphingolipids	1.17647	1.23457	1.1236	0.00191606
	HMDB03946	Tetradecenoyl-CoA	CoA metabolism	2.7027	3.22581	2.22222	0.00404727
	HMDB01206	Acetyl-CoA	CoA metabolism	2.04082	3.57143	1.38889	0.0411318
		Methylheptadecanoic acid	Fatty acids	2	2.43902	1.63934	0.0037833
	HMDB00603	Decenedioic acid	Fatty acids	1.44928	1.69492	1.21951	0.0411318
		Octadecenoic acid;methyl-heptadecenoic acid	Fatty acids	1.42857	1.69492	1.21951	0.0155317
		Dihydroxyeicosanoic acid;Nonadecanoic acid;Methyloctadecanoic acid	Fatty acids	1.2987	1.51515	1.1236	0.0329855
	HMDB02823	Docosatrienoic acid	Fatty acids	1.2987	1.51515	1.13636	0.035314
		Nonadecanetriol;Octadecanol	Fatty alcohols	2.63158	3.33333	2.04082	0.0199255
LMFA08040003		Anandamide [18:3]	Fatty amides	1.96078	2.5	1.5873	0.0231251
LMFA08040050		Erucicoyl-EA	Fatty amides	1.63934	1.92308	1.38889	0.0159314
LMFA08010005		Decanamide	Fatty amides	1.40845	1.6129	1.20482	0.0384126
	HMDB00086	Glycerophosphocholine	Glycerophospholipid metabolism	1.42857	1.66667	1.20482	0.0493874
	HMDB01564	CDP-Ethanolamine	Glycerophospholipid metabolism	1.23457	1.38889	1.0989	0.0462974
LMGP04050009	HMDB61697	PG[18:0]	Glycerophospholipids	3.57143	4.16667	3.0303	0.000686728
LMGP04050006		PG[18:1]	Glycerophospholipids	3.0303	3.84615	2.43902	0.000435776
		PG[34:5];PG[32:2]	Glycerophospholipids	2.7027	3.22581	2.27273	0.000553483
	HMDB10586	PG[32:2]	Glycerophospholipids	2.5641	3.33333	1.96078	0.0095951
	HMDB10578	PG[36:3]	Glycerophospholipids	2.5	3.0303	2.08333	0.000934071
	HMDB10584	PG[38:6]	Glycerophospholipids	2.32558	3.0303	1.88679	0.000579772
		PG[38:6];PG[36:3]	Glycerophospholipids	2.04082	2.27273	1.81818	9.83788e-05
		PG[32:3];PG[30:0]	Glycerophospholipids	2.04082	2.63158	1.5873	0.0095951
		PS[41:3];PS[39:0]	Glycerophospholipids	2	2.27273	1.78571	6.7894e-05
		PG[34:3];PG[32:0]	Glycerophospholipids	1.96078	2.5641	1.49254	0.0203531
		PG[36:6];PG[34:3]	Glycerophospholipids	1.92308	2.38095	1.5873	0.000679679
LMGP03010508		PS[41:3];	Glycerophospholipids	1.92308	2.27273	1.63934	0.000815354
		PG[36:3];PG[34:0]	Glycerophospholipids	1.92308	2.32558	1.6129	0.00175028
		PS[37:3];PS[35:0]	Glycerophospholipids	1.81818	2.04082	1.6129	0.000686728
		PC[28:0];PE[31:0]	Glycerophospholipids	1.81818	2.12766	1.5625	0.0058638
LMGP03010189		PS[37:3]	Glycerophospholipids	1.75439	2	1.53846	0.000732493
LMGP03010477		PS[41:2]	Glycerophospholipids	1.72414	2.08333	1.47059	0.00283113
LMGP04050016		PG[22:6]	Glycerophospholipids	1.63934	2.32558	1.23457	0.0490794
	HMDB09809	PI[36:2]	Glycerophospholipids	1.5873	1.78571	1.42857	0.000402012
LMGP06050022		PI[22:1]	Glycerophospholipids	1.5873	2.12766	1.20482	0.0396452
		PI[39:4];PI[37:1];PI[41:7]	Glycerophospholipids	1.5625	2.04082	1.26582	0.0351492
LMGP03010474		PS[40:0]	Glycerophospholipids	1.49254	1.78571	1.26582	0.00725873
LMGP04050014		PG[18:2]	Glycerophospholipids	1.49254	1.75439	1.26582	0.0133288
	HMDB08055	PC[40:5]	Glycerophospholipids	1.47059	1.66667	1.31579	0.00283113
	HMDB08321	PC[42:7]	Glycerophospholipids	1.42857	1.5625	1.2987	0.00301582
LMGP03010479		PS[41:6]	Glycerophospholipids	1.36986	1.63934	1.14943	0.0247065
LMGP03010840		PS[42:11]	Glycerophospholipids	1.35135	1.51515	1.20482	0.00986972
LMGP03010247		PS[39:4]	Glycerophospholipids	1.35135	1.53846	1.19048	0.0103213
	HMDB08682	PC[44:11]	Glycerophospholipids	1.35135	1.49254	1.21951	0.0250139
	HMDB12382	PS[38:3]	Glycerophospholipids	1.35135	1.6129	1.16279	0.0326929
LMGP03010245		PS[39:1]	Glycerophospholipids	1.33333	1.44928	1.23457	0.00217494
LMGP04010245		PG[39:1]	Glycerophospholipids	1.26582	1.42857	1.1236	0.0261112
	HMDB09805	PI[34:0]	Glycerophospholipids	1.25	1.35135	1.14943	0.00464663
		PS[42:3];PS[41:4]	Glycerophospholipids	1.25	1.38889	1.1236	0.0320396
		PE(O-18:0/O-18:0);PE(O-20:0/O-16:0)	Glycerophospholipids	1.23457	1.35135	1.1236	0.0169578
	HMDB07850	LPA[18:0]	Lysoglycerophospholipids	2.22222	2.63158	1.81818	0.00732624
		S-Nitrosoglutathione;Caftaric acid;Cis-Caffeoyl tartaric acid	Mixed class	3.22581	7.14286	1.96078	0.0300366
		PG[28:0];DG[35:6];PA[30:0]	Mixed class	2.5641	3.44828	1.81818	0.0264179
		PC[30:1];PE[33:1];DG[39:2];CE[17:1];PE-Cer(d14:1/21:0);PE-Cer(d15:1/20:0);PE-Cer(d16:1/19:0);SM(d16:1/16:0);SM(d18:1/14:0)	Mixed class	2.43902	2.94118	2	0.00660361
		PG[42:6];SM(d18:0/22:2(OH));PA[44:6];PG(O-16:0/22:2);PG(O-18:0/20:2);PG(O-20:0/18:2);PG(P-16:0/22:1);PG(P-18:0/20:1);PG(P-20:0/18:1);MGDG[36:2]	Mixed class	2.32558	3.44828	1.72414	0.00257175
		PG[31:1];SM(d18:0/12:0);DG[38:7];PA[33:1];DG[40:10]	Mixed class	2.22222	2.94118	1.66667	0.0183501
		PE-Cer(d14:1/21:0);PE-Cer(d15:1/20:0);PE-Cer(d16:1/19:0);SM(d16:1/16:0);SM(d18:1/14:0)	Mixed class	2.12766	2.5641	1.78571	0.00216814
		MGDG[36:7];PA(O-20:0/20:5);PA(P-18:0/22:4);PA(P-20:0/20:4);DG[42:7]	Mixed class	2.08333	2.43902	1.78571	9.83788e-05
		PC[38:4];PE[41:4];PC[36:1];PE[39:1];PE(O-18:0/O-18:0);PE(O-20:0/O-16:0);Cer(t18:0/24:0(2OH));Cer(t20:0/22:0(2OH))	Mixed class	2.04082	2.5	1.69492	0.000975931
		p-Cresol glucuronide;Acetylcarnosine;Histidinyl-Hydroxyproline	Mixed class	2	2.94118	1.44928	0.0254026
		PC[36:7];PE[39:7];PC[34:4];PE[37:4];PC[32:1];PE-NMe[34:1];PE[35:1];GalCer(d18:0/16:0);GlcCer(d18:0/16:0);PC(o-14:0/16:0);PC(O-16:0/14:0);PC(O-18:0/12:0);PE(O-16:0/17:0);PE(O-18:0/15:0);PE(O-20:0/13:0)	Mixed class	1.92308	2.17391	1.69492	0.00620705
		PE-Cer(d14:2/23:0);PE-Cer(d15:2/22:0);PE-Cer(d16:2/21:0);SM(d16:1/18:1);SM(d18:1/16:1);SM(d18:2/16:0)	Mixed class	1.72414	2	1.49254	0.0058638
		PC[32:2];PE[35:2];DG[41:3];Campesteryl ester[18:2];PE-Cer(d14:2/23:0);PE-Cer(d15:2/22:0);PE-Cer(d16:2/21:0);SM(d16:1/18:1);SM(d18:1/16:1);SM(d18:2/16:0)	Mixed class	1.72414	2.27273	1.2987	0.041916
		3-O-Sulfogalactosylceramide (d18:1/20:0);PC(22:4/P-18:1);PC(22:5/P-18:0);PC(o-18:0/22:6);PC(P-18:0/22:5);PC(P-18:1/22:4);PC(P-20:0/20:5)	Mixed class	1.69492	2	1.42857	0.00216814
		PC[33:1];PE-NMe2[34:1];PE[36:1];DG[42:2];CE[20:1];PE-Cer(d14:1/24:0);PE-Cer(d16:1/22:0);SM(d18:1/17:0);SM(d19:1/16:0)	Mixed class	1.66667	1.96078	1.42857	0.00186591
		PG[34:4];PG[32:1];PE-Cer(d14:2/22:1);PE-Cer(d16:2/20:1);-2-(phosphonoxy)ethyl ester;PA[34:1];DG[39:7];"1,2-Di-octadecadienoyl)-sn-glycero-3-phosphate";PA[36:4]	Mixed class	1.66667	2.04082	1.36986	0.00919419
		PE-Cer(d14:1/24:0);PE-Cer(d16:1/22:0);SM(d18:1/17:0);SM(d19:1/16:0)	Mixed class	1.63934	2.04082	1.35135	0.0058638
		PE-Cer(d14:1/22:0);PE-Cer(d16:1/20:0);SM(d16:1/17:0);SM(d18:1/15:0)	Mixed class	1.63934	2.04082	1.35135	0.00596598
		PS[39:0];GalCer(d18:2/23:0);GlcCer(d18:2/23:0);PG[39:2];PC[36:1];PE[39:1]	Mixed class	1.5625	1.96078	1.28205	0.0121029
		PC[40:7];SM(d18:0/22:3);SM(d16:1/22:0);SM(d18:1/20:0)	Mixed class	1.51515	1.81818	1.26582	0.0165017
		PC[30:1];PE[33:1];PE-NMe2(O-14:0/O-14:0);Cer(t18:0/18:0(2OH));Cer(t20:0/16:0(2OH))	Mixed class	1.49254	1.72414	1.28205	0.0240879
		PC[35:1];PE[38:1];CerP(d18:1/24:1);PC(O-16:0/O-16:0)	Mixed class	1.47059	1.78571	1.25	0.0209276
		PS[39:3];PS[37:0];PG[39:5];GlcCer(d14:1/24:1(2OH));GlcCer(d14:2/24:0(2OH));GlcCer(d16:2/22:0(2OH));PC[34:1];PE[37:1];PC[36:4];PE[39:4]	Mixed class	1.40845	1.53846	1.28205	0.00176452
		3-O-Sulfogalactosylceramide (d18:1/18:1);PS[37:5];PS[35:2];PC[33:0];PE[36:0]	Mixed class	1.38889	1.5873	1.21951	0.0058638
		LysoPC[17:0];LysoPE[20:0];PC(16:0/O-1:0);PC(O-1:0/16:0);PC(O-15:0/2:0);PC(O-16:0/1:0);PA[22:1];Tetracosanoylglycine	Mixed class	1.35135	1.5625	1.16279	0.0299255
		PI[35:4];PI[33:1];Azaspiracid 3;PE-Cer(d15:1/22:0(2OH))	Mixed class	1.33333	1.5873	1.13636	0.0339321
		PC[36:5];PE[39:5];PS(O-16:0/19:0);PS(O-18:0/17:0);PS(O-20:0/15:0);PC[34:2];PE-NMe[36:2];PE[37:2];DGCC[32:0];Galactosylceramide (d18:1/18:0);GalCer(d18:1/18:0);GlcCer(d14:1/22:0);GlcCer(d16:1/20:0);GlcCer(d18:0/18:1);GlcCer(d18:1/18:0);Glucosylceramide (d18:1/18:0);PC(14:0/P-18:0);PC(16:0/P-16:0);PC(O-14:0/18:1);PC(o-16:0/16:1);PC(O-18:0/14:1);PC(P-16:0/16:0);PC(P-18:0/14:0);PC(P-20:0/12:0);PE(O-1…	Mixed class	1.23457	1.33333	1.13636	0.0144387
		PG[36:5];PA[38:5]	Mixed glycerophospholipids	4.34783	5.55556	3.125	0.0178981
		PG[30:1];PA[32:1]	Mixed glycerophospholipids	4.16667	5.55556	3.22581	0.00575655
		PG[18:1];PA[20:1]	Mixed glycerophospholipids	2.77778	3.44828	2.32558	0.000504809
		PS[38:6];PS[36:3];PC[34:1];PE[37:1];PS[40:9]	Mixed glycerophospholipids	2.7027	3.125	2.32558	0.000686728
		PG[38:7];PG[36:4];PE-Cer(d15:1/22:0(2OH));PA[38:4];PG(O-16:0/16:0);PG(O-18:0/14:0);PG(O-20:0/12:0);PA[40:7]	Mixed glycerophospholipids	2.5641	3.22581	2	0.0106166
		PG[32:2];PA[34:2]	Mixed glycerophospholipids	2.5	3.22581	1.92308	0.00896094
		PG[36:6];PG[34:3];PA[36:3];PA[38:6]	Mixed glycerophospholipids	2.5	3.22581	2	0.0095951
		PS[40:4];PS[38:1];PG[40:6];PC[35:2];PE-NMe2[36:2];PE[38:2];PC[37:5];PE[40:5]	Mixed glycerophospholipids	2.08333	2.94118	1.51515	0.0189027
		PI-Cer(t18:0/20:0(2OH));PI-Cer(t20:0/18:0(2OH));PC[42:10];PS[38:1]	Mixed glycerophospholipids	2.04082	2.7027	1.5873	0.00216814
		PS[41:3];PC[38:4];PE[41:4]	Mixed glycerophospholipids	1.96078	2.17391	1.75439	6.7894e-05
		PG[34:3];PA[36:3]	Mixed glycerophospholipids	1.96078	2.63158	1.49254	0.0198484
		PG[32:3];PA[34:3]	Mixed glycerophospholipids	1.92308	2.32558	1.5625	0.00919419
		PG[38:6];"PA[40:6]	Mixed glycerophospholipids	1.92308	2.22222	1.63934	0.00919419
		PG[42:10];PA[42:7]	Mixed glycerophospholipids	1.92308	2.38095	1.49254	0.0339321
		PG[36:3];PA[38:3]	Mixed glycerophospholipids	1.88679	2.27273	1.5625	0.00235892
		PS[41:2];PC[38:3];PE[41:3]	Mixed glycerophospholipids	1.85185	2.17391	1.6129	0.000787114
		PC[33:4];PE(P-16:0/20:4(12OH[S]));PE(P-16:0/20:4(15OH[S]));PE(P-16:0/20:4(5OH[S]));PE[36:4];PC[31:1];PE[34:1];PA[38:5];PC(O-14:0/O-14:0)	Mixed glycerophospholipids	1.69492	1.92308	1.49254	0.000444985
		PS[40:3];PS[38:0];PG[40:5];PC[35:1];PE[38:1];PC[37:4];PE[40:4]	Mixed glycerophospholipids	1.66667	1.92308	1.44928	0.000787114
		PS[39:6];PGP[34:2];PS[37:3];PC[36:7];PE[39:7];PS(O-18:0/17:2);PS(P-16:0/19:1);PS(P-18:0/17:1);PS(P-20:0/15:1);PC[34:4];PE[37:4];CerP(d18:1/24:1)	Mixed glycerophospholipids	1.63934	2.08333	1.35135	0.00660261
		PC(18:0/20:4(12OH[S]));PS(O-18:0/22:4);PS(O-20:0/20:4);PS(P-20:0/20:3)	Mixed glycerophospholipids	1.63934	1.92308	1.40845	0.00746465
		PS[37:3];PC[34:4];PE[37:4]	Mixed glycerophospholipids	1.5873	1.78571	1.40845	0.00291186
		PC[36:2];PE[39:2]	Mixed glycerophospholipids	1.47059	1.78571	1.23457	0.0164108
		PC(20:2/P-18:1);PC(20:3/P-18:0);PC(O-16:0/22:4);PC(o-18:0/20:4);PC(O-20:0/18:4);PC(P-18:0/20:3);PC(P-18:1/20:2);PC(P-20:0/18:3);PS[37:2]	Mixed glycerophospholipids	1.44928	1.6129	1.31579	0.00184829
		PS[36:6];PC[32:1];PE-NMe[34:1];PE[35:1]	Mixed glycerophospholipids	1.44928	1.66667	1.26582	0.00595867
		PS[39:4];PC[37:4];PE[40:4];PC[36:5];PE[39:5]	Mixed glycerophospholipids	1.44928	1.72414	1.23457	0.0132948
		PG[18:2];PA[20:2]	Mixed glycerophospholipids	1.42857	1.66667	1.21951	0.0187787
		PS[41:4];PS[39:1];PG[41:6];PC[36:2];PE[39:2];PC[38:5];PE[41:5]	Mixed glycerophospholipids	1.40845	1.5625	1.26582	0.00218201
		PC(16:0/20:4(12OH[S]));PC(16:0/20:4(5OH[S]));PS(O-16:0/22:4);PS(O-18:0/20:4);PS(O-20:0/18:4);PS(P-18:0/20:3);PS(P-20:0/18:3)	Mixed glycerophospholipids	1.38889	1.5625	1.21951	0.0189027
		PC[36:5];PE[39:5];PS[33:0]	Mixed glycerophospholipids	1.36986	1.44928	1.28205	0.00176452
		PS[39:4];PS[37:1];PT[36:1]	Mixed glycerophospholipids	1.35135	1.53846	1.17647	0.0145529
		PS[39:1];PC[36:2];PE[39:2]	Mixed glycerophospholipids	1.33333	1.47059	1.21951	0.00235892
		LysoPC[18:0];PC(O-16:0/2:0);PE[21:0]	Mixed glycerophospholipids	1.31579	1.49254	1.17647	0.00881832
		PGP[36:4];PS[39:5];PC[38:9];PE(18:0/20:4(12OH[S]));PE(18:0/20:4(15OH[S]));PC[36:6];PE[39:6]	Mixed glycerophospholipids	1.31579	1.51515	1.14943	0.0250139
		PS[40:4];PS[38:1];PG[40:6];PC[35:2];PE-NMe2[36:2];PE[38:2]	Mixed glycerophospholipids	1.2987	1.44928	1.16279	0.00955298
		PS[38:4];PS[36:1];PC[35:5];PE(P-18:1/20:4(12OH[S]));PE(P-18:1/20:4(15OH[S]));PE(P-18:1/20:4(5OH[S]));PE[38:5];"bacteriohopane-,32,33,34-triol-35-cyclitolguanine";PS(O-16:0/18:0);PS(O-18:0/16:0);PS(O-20:0/14:0);PC[33:2];PE[36:2]	Mixed glycerophospholipids	1.2987	1.49254	1.14943	0.023182
		PS[41:4];PI-Cer(d18:0/20:0);PI-Cer(d20:0/18:0);PGP[36:0];PS[39:1];PC[38:5];PE[41:5];PS(O-16:0/21:0);PS(O-18:0/19:0);PS(O-20:0/17:0);PC[36:2];PE[39:2]	Mixed glycerophospholipids	1.25	1.35135	1.14943	0.0250139
		PI-Cer(d18:0/22:0(2OH));PI-Cer(d20:0/20:0(2OH));PI-Cer(t18:0/22:0);PI-Cer(t20:0/20:0);PS(O-18:0/22:2);PS(O-20:0/20:2);PS(P-18:0/22:1);PS(P-20:0/20:1)	Mixed glycerophospholipids	1.23457	1.35135	1.1236	0.0121029
		PI(O-16:0/20:3);PI(O-18:0/18:3);PI(P-16:0/20:2);PI(P-18:0/18:2);PC(O-16:0/21:0);PC(O-17:0/20:0);PC(O-18:0/19:0);PC(O-20:0/17:0);PE(O-18:0/22:0);PE(O-20:0/20:0)	Mixed glycerophospholipids	1.23457	1.36986	1.1236	0.0301651
		PC(O-15:0/20:4);PE(20:2/P-18:1);PE(20:3/P-18:0);PE(O-16:0/22:4);PE(O-18:0/20:4);PE(O-20:0/18:4);PE(P-18:0/20:3);PE(P-18:1/20:2);PE(P-20:0/18:3)	Mixed glycerophospholipids	1.23457	1.36986	1.0989	0.0339321
		PC[35:4];PE(P-18:0/20:4(12OH[S]));PE(P-18:0/20:4(15OH[S]));PE(P-18:0/20:4(5OH[S]));PE[38:4];PC[33:1];PE-NMe2[34:1];PE[36:1];PA[40:5];PE-NMe(O-16:0/O-16:0)	Mixed glycerophospholipids	1.23457	1.36986	1.0989	0.0339321
	HMDB00295	Uridine 5'-diphosphate	Nucleosides and nucleotides	2.04082	2.94118	1.51515	0.00977329
	HMDB10724	Oxodecanoic acid	Oxidised fatty acid	1.26582	1.36986	1.17647	0.00725873
	HMDB28809	Glutaminyl-Tyrosine	Peptides	2.04082	2.5641	1.69492	0.000552439
	HMDB29073	Threoninyl-Tyrosine	Peptides	1.69492	2	1.47059	0.00133647
	HMDB28743	Asparaginyl-Tyrosine	Peptides	1.53846	1.88679	1.25	0.0457424
		Alanyl-Serine;Glycyl-Threonine	Peptides	1.49254	1.85185	1.21951	0.0345767
		Lysyl-Valine;L-isoleucyl-L-proline;L-leucyl-L-proline	Peptides	1.13636	1.19048	1.08696	0.00404727
	HMDB00064	Creatine	Polyamine	1.0989	1.13636	1.06383	0.00390527
	HMDB01235	5-Aminoimidazole ribonucleotide	Purine metabolism	1.38889	1.5873	1.21951	0.0254026
LMFA08020097		N-stearoyl tryptophan	Acyl amino acids	-1.24	0.892857	0.724638	0.033287
LMFA08020078		N-stearoyl taurine	Acyl amino acids	-1.29	0.847458	0.70922	0.0261112
	HMDB13010	N-Heptanoylglycine	Acyl amino acids	-4.02	0.297619	0.209644	0.00272952
	HMDB06831	Dehydroxycarnitine	Acyl carnitines	-1.54	0.729927	0.578035	0.00404727
	HMDB13202	6-Keto-decanoylcarnitine	Acyl carnitines	-3.44	0.398406	0.215983	0.0270703
	HMDB10350	2-Phenylethanol glucuronide	Aromatic metabolism	-1.59	0.757576	0.505051	0.0177113
		Formyl-5-hydroxykynurenamine;L-Kynurenine	Aromatic metabolism	-1.95	0.613497	0.421941	0.00144633
	HMDB06482	LysoSM(d18:1)	Ceramides and sphingolipids	-1.32	0.840336	0.675676	0.0405296
		S-Acetyldihydrolipoamide;S-Acetyldihydrolipoamide-E	CoA metabolism	-1.66	0.757576	0.469484	0.0302645
		dimethyl-hexadecadienoic acid;octadecadienoic acid	Fatty acids	-1.38	0.813008	0.645161	0.00314533
		Icosatrienoic acid;Eicosatrienoic acid	Fatty acids	-1.57	0.769231	0.531915	0.029472
LMFA01020322		Hydroxyphthioceranic acid (C34)	Fatty acids	-1.84	0.746269	0.380228	0.0272949
	HMDB02183	Docosahexaenoic acid	Fatty acids	-1.91	0.704225	0.396825	0.0351817
		Undecanol;2-Undecanol;Dimethyl-nonanol	Fatty alcohols	-1.65	0.740741	0.480769	0.00977329
		Propanediol	Fatty alcohols	-2.49	0.497512	0.327869	0.0109753
	HMDB03337	Oxidized glutathione	Glutathione metabolism	-1.75	0.735294	0.42735	0.0414696
		PS[41:6];PS[39:3]	Glycerophospholipids	-1.29	0.854701	0.704225	0.0145032
LMGP20020004		PE(18:0/22:6(14OH))	Glycerophospholipids	-1.29	0.884956	0.675676	0.0264631
LMGP10010038		PA[38:6]	Glycerophospholipids	-1.32	0.854701	0.666667	0.011129
		PS(O-16:0/20:2);PS(O-18:0/18:2);PS(P-16:0/20:1);PS(P-18:0/18:1);PS(P-20:0/16:1)	Glycerophospholipids	-1.38	0.826446	0.628931	0.00896094
		PC(O-18:0/O-2:0);PC(O-20:0/0:0)	Glycerophospholipids	-1.44	0.8	0.595238	0.00596598
		PS(O-16:0/20:3);PS(O-18:0/18:3);PS(P-16:0/20:2);PS(P-18:0/18:2)	Glycerophospholipids	-1.49	0.78125	0.571429	0.00896398
LMGP03010478		PS[41:4]	Glycerophospholipids	-1.56	0.75188	0.555556	0.023182
	HMDB08156	PC[40:8]	Glycerophospholipids	-1.58	0.740741	0.549451	0.0195973
		PI[35:4];PI[33:1]	Glycerophospholipids	-1.6	0.757576	0.520833	0.0235962
		PS(O-18:0/22:6);PS(P-20:0/20:5)	Glycerophospholipids	-1.67	0.775194	0.46729	0.036509
LMGP06050012		PI[22:6]	Glycerophospholipids	-1.78	0.787402	0.381679	0.0437799
LMGP02070003		PE(P-19:1/0:0)	Glycerophospholipids	-1.95	0.558659	0.469484	3.40504e-06
	HMDB08354	PC[42:8]	Glycerophospholipids	-2.12	0.671141	0.3367	0.0424352
LMGP03030089		PS(P-18:0/22:6)	Glycerophospholipids	-2.44	0.512821	0.330033	0.00684946
		PC[44:11];PC[42:8]	Glycerophospholipids	-2.55	0.574713	0.271739	0.038135
LMGP03010509		PS[41:5]	Glycerophospholipids	-2.74	0.460829	0.283286	0.00176452
	HMDB08189	PC[40:9]	Glycerophospholipids	-3.06	0.414938	0.250627	0.00136777
	HMDB06032	Imidazoleacetic acid ribotide	Histidine metabolism	-1.55	0.775194	0.526316	0.0336173
	HMDB00070	Pipecolic acid	Lysine metabolism	-1.49	0.757576	0.591716	0.00182807
	HMDB10404	LysoPC[22:6]	Lysoglycerophospholipids	-1.66	0.806452	0.438596	0.0419384
		PA(O-16:0/21:0);PA(O-18:0/19:0);PA(O-20:0/17:0);DG[41:5];TG[37:0]	Mixed class	-1.51	0.729927	0.606061	0.00646119
		2-Hydroxymyristoylcarnitine;Cer(d18:1/2:0);N-palmitoyl GABA;Stearoylglycine	Mixed class	-1.66	0.775194	0.452489	0.0301651
		PC[31:0];PE-NMe2[32:0];PE[34:0];GlcCer(d14:2/20:0(2OH));GlcCer(d16:2/18:0(2OH))	Mixed class	-1.93	0.666667	0.395257	0.00746465
		PG[44:12];PG[42:9];PG(O-18:0/20:5);PG(P-16:0/22:4);PG(P-18:0/20:4);PG(P-20:0/18:4);MGDG[36:5]	Mixed class	-2.37	0.621118	0.286533	0.0353691
		PC[35:1];PE[38:1];DG[44:2];CE[22:1];PE-Cer(d14:1/26:0);PE-Cer(d16:1/24:0);SM(d18:1/19:0);SM(d19:1/18:0)	Mixed class	-2.73	0.465116	0.289017	0.00660361
		PG(O-16:0/0:0);DG(18:0e/2:0/0:0);MG[20:0]	Mixed class	-3.94	0.363636	0.16129	0.00314533
	HMDB04827	Proline betaine	Mixed class	-5.38	0.217391	0.161031	0.0030328
		N-Acetyldopamine;4-Methoxycinnamic acid	Mixed class	-6.04	0.187617	0.143885	3.00524e-07
		Vanilpyruvic acid;D-4-O-Methyl-myo-inositol;Methyl beta-D-glucopyranoside;2-Hydroxycinnamic acid;4-Hydroxycinnamic acid;cis-p-Coumaric acid;Enol-phenylpyruvate;m-Coumaric acid;Phenylpyruvic acid;"(R) 2,3-Dihydroxy-3-methylvalerate";Glycerol 1-propanoate;Mevalonic acid	Mixed class	-7.67	0.337838	-0.0530223	0.0226218
		Methyl nicotinate;Trigonelline	Mixed class	-13.81	0.105374	0.04914	0.0177113
		PC(16:1/P-18:1);PC(18:2/P-16:0);PC(O-16:0/18:3);PC(o-16:1/18:2);PC(P-16:0/18:2);PC(P-18:1/16:1);PE(P-20:0/17:2);PC(16:0/O-16:0);PC(O-14:0/18:0);PC(O-16:0/16:0);PC(O-18:0/14:0);PC(O-20:0/12:0);PE(O-16:0/19:0);PE(O-18:0/17:0);PE(O-20:0/15:0);Cer(d14:1/26:0(2OH));Cer(d16:1/24:0(2OH))	Mixed glycerophospholipids	-1.18	0.917431	0.78125	0.0226067
		PC[32:0];PE(18:0(10(R)Me)/16:0);PE[35:0]	Mixed glycerophospholipids	-1.28	0.884956	0.689655	0.0306216
		PS[41:6];PC[38:7];PE[41:7]	Mixed glycerophospholipids	-1.3	0.854701	0.699301	0.0145032
		PC[34:3];PE[37:3];PC[32:0];PE(18:0(10(R)Me)/16:0);PE[35:0];PA[39:4]	Mixed glycerophospholipids	-1.41	0.8	0.632911	0.00774112
		PS[37:7];PA[41:5];PG[34:0];DG[41:6]	Mixed glycerophospholipids	-1.46	0.806452	0.584795	0.0261152
		PS[43:6];PS[41:3];PS[39:0];PC[38:4];PE[41:4];PC[36:1];PE[39:1];PC[40:7]	Mixed glycerophospholipids	-1.46	0.8	0.595238	0.0329054
		PE[40:8];PC[35:5];PE(P-18:1/20:4(12OH[S]));PE(P-18:1/20:4(15OH[S]));PE(P-18:1/20:4(5OH[S]));PE[38:5]	Mixed glycerophospholipids	-1.51	0.806452	0.549451	0.0364835
		PE(18:0/20:4(12OH[S]));PE(18:0/20:4(15OH[S]));PS(O-16:0/19:1);PS(O-18:0/17:1);PS(O-20:0/15:1);PS(P-16:0/19:0);PS(P-18:0/17:0);PS(P-20:0/15:0);PC(18:4/P-16:0);PC(P-16:0/18:4);PC(14:0/P-18:1);PC(14:1/P-18:0);PC(16:1/P-16:0);PC(O-14:0/18:2);PC(o-16:1/16:1);PC(P-14:0/18:1);PC(P-16:0/16:1);PC(P-18:0/14:1);PC(P-18:1/14:0);PE(O-18:0/17:2);PE(P-16:0/19:1);PE(P-18:0/17:1);PE(P-20:0/15:1)	Mixed glycerophospholipids	-1.52	0.8	0.540541	0.0203531
		LysoPC[20:1];PC(18:1e/2:0);PC(2:0/O-18:1);PC(O-18:1/2:0);PC(P-18:0/2:0)	Mixed glycerophospholipids	-1.59	0.757576	0.512821	0.00650101
		PS(O-18:0/20:5);PS(P-16:0/22:4);PS(P-18:0/20:4);PS(P-20:0/18:4);PS(O-16:0/20:2);PS(O-18:0/18:2);PS(P-16:0/20:1);PS(P-18:0/18:1);PS(P-20:0/16:1);GlcCer(d14:1/22:0(2OH));GlcCer(d16:1/20:0(2OH));PE(20:4/P-18:1);PE(20:5/P-18:0);PE(22:5/P-16:0);PE(O-16:0/22:6);PE(P-16:0/22:5);PE(P-18:0/20:5);PE(P-18:1/20:4);PC[32:0];PE(18:0(10(R)Me)/16:0);PE[35:0];PC(P-16:0/17:2);PE(18:1/P-18:1);PE(18:2/P-18:0);PE(20:…	Mixed glycerophospholipids	-1.64	0.714286	0.52356	0.0129646
		PC[38:8];PS(P-20:0/17:2);PC(18:3/P-16:0);PC(O-14:0/20:4);PC(O-16:0/18:4);PC(P-16:0/18:3)	Mixed glycerophospholipids	-1.65	0.757576	0.490196	0.0329855
		PA[44:8];PG(O-16:0/22:4);PG(O-18:0/20:4);PG(O-20:0/18:4);PG(P-18:0/20:3);PG(P-20:0/18:3);PS[38:7];PA[42:5];PG[35:0];PA(O-18:0/22:4);PA(O-20:0/20:4);PA(P-20:0/20:3);DG[42:6]	Mixed glycerophospholipids	-1.67	0.763359	0.454545	0.0171702
		PS(O-16:0/22:6);PS(P-18:0/20:5);PS(O-16:0/20:3);PS(O-18:0/18:3);PS(P-16:0/20:2);PS(P-18:0/18:2);PS(O-16:0/18:0);PS(O-18:0/16:0);PS(O-20:0/14:0);PE(18:2/P-18:1);PE(18:3/P-18:0);PE(20:3/P-16:0);PE(O-16:0/20:4);PE(O-18:0/18:4);PE(P-16:0/20:3);PE(P-18:0/18:3);PE(P-18:1/18:2);PC(15:0/P-16:0);PC(O-16:0/15:1);PC(P-16:0/15:0);PC(P-18:0/13:0);PE(16:0/P-18:0);PE(18:0/P-16:0);PE(O-18:0/16:1);PE(O-20:0/14:1)…	Mixed glycerophospholipids	-1.74	0.666667	0.497512	0.00331866
		PS(O-18:0/22:6);PS(P-20:0/20:5);PS(O-18:0/20:3);PS(O-20:0/18:3);PS(P-16:0/22:2);PS(P-18:0/20:2);PS(P-20:0/18:2)	Mixed glycerophospholipids	-1.75	0.740741	0.440529	0.0279609
		PS[44:10];PC[42:8]	Mixed glycerophospholipids	-1.83	0.653595	0.462963	0.0106166
		PS(O-16:0/20:3);PS(O-18:0/18:3);PS(P-16:0/20:2);PS(P-18:0/18:2);PS(O-16:0/18:0);PS(O-18:0/16:0);PS(O-20:0/14:0);PG(O-16:0/20:5);PG(P-16:0/20:4);PG(P-18:0/18:4);GlcCer(d15:1/20:0);PC(15:0/P-16:0);PC(O-16:0/15:1);PC(P-16:0/15:0);PC(P-18:0/13:0);PE(16:0/P-18:0);PE(18:0/P-16:0);PE(O-18:0/16:1);PE(O-20:0/14:1);PE(P-16:0/18:0);PE(P-16:0e/18:1);PE(P-18:0/16:0);PE(P-20:0/14:0)	Mixed glycerophospholipids	-1.84	0.636943	0.462963	0.00133459
		PS(O-16:0/18:1);PS(O-18:0/16:1);PS(O-20:0/14:1);PS(P-16:0/18:0);PS(P-18:0/16:0);PS(P-20:0/14:0);PG(O-16:0/18:3);PG(P-16:0/18:2);SM(d18:1/16:0)	Mixed glycerophospholipids	-1.97	0.606061	0.423729	0.0023564
		PS(O-16:0/20:4);PS(O-18:0/18:4);PS(P-16:0/20:3);PS(P-18:0/18:3);PS(O-16:0/18:1);PS(O-18:0/16:1);PS(O-20:0/14:1);PS(P-16:0/18:0);PS(P-18:0/16:0);PS(P-20:0/14:0);PG(P-16:0/20:5);GlcCer(d15:2/20:0);PC(P-16:0/15:1);PE(16:0/P-18:1);PE(16:1/P-18:0);PE(18:1/P-16:0);PE(O-16:0/18:2);PE(P-16:0/18:1);PE(P-18:0/16:1);PE(P-18:1/16:0);PE(P-20:0/14:1);PnE[34:1]	Mixed glycerophospholipids	-1.97	0.641026	0.396825	0.0052572
		PC[44:12];PC[42:9];PS[40:3];PC(22:6/P-18:1);PC(P-18:1/22:6);PC[35:1];PE[38:1]	Mixed glycerophospholipids	-2.52	0.666667	0.194932	0.0424352
		PGP[38:3];PC[40:8];PC[42:11]	Mixed glycerophospholipids	-3.71	0.403226	0.170068	0.0189027
		N-Acetylhistidine;Isonicotinylglycine;Nicotinuric acid	Nicotinate and nicotinamide metabolism	-1.1	0.943396	0.877193	0.0265657
		5'-Hydroxycotinine;Cotinine N-oxide;Hydroxycotinine	Nicotinate and nicotinamide metabolism	-1.91	0.724638	0.3663	0.0436341
	HMDB01501	Guanosine diphosphate adenosine	Nucleosides and nucleotides	-1.4	0.819672	0.628931	0.0326929
	HMDB00014	Deoxycytidine	Nucleosides and nucleotides	-1.59	0.70922	0.561798	0.0109753
	HMDB00101	Deoxyadenosine	Nucleosides and nucleotides	-1.73	0.740741	0.429185	0.0206723
		Hydroxyhexadecadienoylcarnitine;Hydroxyeicosatetraenoate glyceryl ester;12-HETE-G;15-HETE-G	Oxidised fatty acid	-1.85	0.724638	0.380228	0.0389969
		(2'E,4'Z,7'Z,-Colnelenic acid;12-oxo-PDA;"12,EOT";alpha-licanic acid	Oxidised fatty acid	-2.05	0.568182	0.414938	0.000686728
	HMDB12150	2-Keto-6-acetamidocaproate	Oxidised fatty acid	-2.24	0.543478	0.363636	0.00274228
		Alanyl-Histidine;Carnosine	Peptides	-1.12	0.943396	0.840336	0.0462974
		Glutamylglycine;Alanyl-Aspartate	Peptides	-1.39	0.813008	0.632911	0.00848576
		glutamyl-isoleucine;glutamyl-leucine	Peptides	-1.73	0.740741	0.429185	0.042727
		Allocystathionine;Cysteinyl-Threonine;Cystathionine	Peptides	-4.95	0.247525	0.160514	0.000307537
		Glycyl-Valine;N-Acetylornithine	Peptides	-23.11	0.0491159	0.0381388	0.000539394
		Acetylspermidine	Polyamine	-1.55	0.775194	0.534759	0.025012
		Cinnamic acid;Hydroxy-methylpentanoic acid;Hydroxyhexanoic acid	Short chain organic acids	-1.24	0.862069	0.75188	0.0154842
		Aminoisobutyric acid;Aminobutanoic acid	Short chain organic acids	-1.56	0.78125	0.531915	0.0493874
		5-Aminopentanoic acid;Betaine;N-Methyl-a-aminoisobutyric acid;Norvaline;2-Ethylacrylic acid;2-Pentenoic acid;"2,3-Pentanedione";"2,4-Pentanedione";3-Methylbutyrolactone;4-Pentenoic acid;Angelic acid;beta-penteic acid;Glutaral;Isopropenyl acetate;Isopropenylacetic acid;Methyl methacrylate;Senecioic acid;Tiglic acid	Short chain organic acids	-1.95	0.606061	0.4329	0.00404727
		5-Aminopentanoic acid;Betaine;Ethylacrylic acid;Pentenoic acid	Short chain organic acids	-1.96	0.606061	0.429185	0.00411582
	HMDB00416	Hydroxypregnenolone sulfate	Steroid metabolism	-1.34	0.847458	0.657895	0.0294747
LMST05020014	HMDB00774	pregnenolone sulfate	Steroid metabolism	-5.36	0.208333	0.166667	0.000274446
	HMDB00744	Malic acid	TCA cycle	-1.43	0.833333	0.588235	0.0425698
		1alpha,25-dihydroxy-22-thia-20-epicholecalciferol;" 1alpha,25-dihydroxy-22-thiacholecalciferol";" 1alpha,25-dihydroxy-23-thiacholecalciferol";" 1alpha,25-dihydroxy-3-deoxy-3-thiacholecalciferol 3-oxide";"1alpha,25-dihydroxy-3-deoxy-3-thiacholecalciferol 3-oxide";" 1alpha,24-dihydroxy-22-oxa-20-epicholecalciferol";" 1alpha,24-dihydroxy-22-oxacholecalciferol";" 1alpha,25-dihydroxy-22-oxa-20-epichol…	Vitamin D metabolism	-1.51	0.806452	0.537634	0.0213399

## Sheet: HFDpre vs HFDpost
HMDB	Metabolites	Class	Fold change	llim	ulim	fdr
	1D-Myo-inositol 1,3-bisphosphate;"1D-Myo-inositol 1,4-bisphosphate";"1D-Myo-inositol 3,4-bisphosphate";"Alpha-D-Glucose 1,6-bisphosphate";"D-Fructose 2,6-bisphosphate";"D-Tagatose 1,6-bisphosphate";"Fructose 1,6-bisphosphate	Carbohydrates	1.85185	2.43902	1.44928	0.0196516
	S-Nitrosoglutathione;Caftaric acid;Cis-Caffeoyl tartaric acid	Mixed class	3.22581	7.14286	1.96078	0.0300366
	PC[27:0];PE-NMe2[28:0];PE[30:0];DG[36:1]	Mixed class	1.69492	2	1.47059	0.0474016
	PC(O-16:0/O-18:0);MGDG[34:2];"NHydroxypentacosanoyl)amino-1,octadecanetriol	Mixed class	1.5873	1.96078	1.31579	0.0474016
HMDB43095	TG[57:2]	Acyl glycerides	-1.56	0.769231	0.520833	0.0429549
HMDB03337	Oxidized glutathione	Glutathione metabolism	-1.75	0.735294	0.42735	0.0414696
HMDB06032	Imidazoleacetic acid ribotide	Histidine metabolism	-1.55	0.775194	0.526316	0.0336173
	Anserine;Balenine;Homocarnosine	Mixed class	-1.52	0.763359	0.561798	0.0223659
	Anserine;Balenine;Homocarnosine	Mixed class	-1.53	0.757576	0.555556	0.029054
	Pseudouridine 5'-phosphate;Uridine 2'-phosphate;Uridine 5'-monophosphate	Nucleosides and nucleotides	-1.48	0.78125	0.584795	0.0352626
	Pseudouridine 5'-phosphate;Uridine 2'-phosphate;Uridine 5'-monophosphate	Nucleosides and nucleotides	-1.49	0.769231	0.581395	0.0223659
	Glycyl-Valine;N-Acetylornithine	Peptides	-1.59	0.763359	0.507614	0.0397493
	glutamyl-isoleucine;glutamyl-leucine	Peptides	-1.73	0.740741	0.429185	0.042727
	Cinnamic acid;Hydroxy-methylpentanoic acid;Hydroxyhexanoic acid	Short chain organic acids	-1.24	0.862069	0.75188	0.0154842
