# Supplementary material for: Exercise and high-fat feeding remodel transcript-metabolite interactive networks in mouse skeletal muscle
Source: Sci Rep. 2017 Oct 18;7:13485. doi: 10.1038/s41598-017-14081-w (PMC5647435; doi:10.1038/s41598-017-14081-w)
Supplement: Supplementary file 5 — Table S4 [file 41598_2017_14081_MOESM5_ESM.xlsx]

## Sheet: ME Brown Metabolic Networks
Enrichment analysis report
Enrichment by Metabolic Networks (Endogenous)					brown.rna				brown.metab
#	Networks	Total	min(pValue)	Min FDR	p-value	FDR	In Data	Network Objects from Active Data	p-value	FDR	In Data	Network Objects from Active Data
1	(L)-carnitine pathway	83	0.000188369	0.00753478	0.708871	0.871817	1	MEF2A	0.000188369	0.00753478	4	Butyrobetaine extracellular region, L-Lauroylcarnitine intracellular, Docosahexaenoic acid intracellular, L-Stearoylcarnitine intracellular
2	Lyso-Phosphatidylserine pathway	81	0.00290547	0.0376244	0.700005	0.871817	1	MPP6	0.00290547	0.0376244	3	Phosphatidylserine intracellular, Phosphatidylcholines intracellular, Phosphatidylethanolamine intracellular
3	phosphatidylethanolamine pathway	91	0.00404437	0.0376244	0.741825	0.871817	1	PISD	0.00404437	0.0376244	3	Phosphatidylserine intracellular, Phosphatidylethanolamine intracellular, Phosphatidylethanolamine extracellular region
4	Stearoylcarnitine pathway	96	0.00470305	0.0376244	0.164875	0.555898	3	Monoglyceride lipase, MEF2, MEF2A	0.00470305	0.0376244	3	Butyrobetaine extracellular region, Docosahexaenoic acid intracellular, L-Stearoylcarnitine intracellular
5	Ceramide pathway	78	0.0321145	0.128554	0.316673	0.773014	2	Adenylate cyclase, PP2A catalytic	0.0321145	0.128554	2	Phosphatidylserine intracellular, Phosphatidylserine plasma membrane
6	1-palmitoyl-sn-glycero-3-phosphocholine pathway	85	0.0376121	0.128554	0.354353	0.788455	2	Monoglyceride lipase, SLC6A6	0.0376121	0.128554	2	Lysophosphatidylcholine intracellular, Phosphatidylcholines intracellular
7	Glucosylceramide pathways and transport	85	0.0376121	0.128554	0.354353	0.788455	2	Monoglyceride lipase, SLC6A6	0.0376121	0.128554	2	Lysophosphatidylcholine intracellular, Phosphatidylcholines intracellular
8	O-hexanoyl-(L)-carnitine pathway	86	0.0384256	0.128554	0.130463	0.555898	3	Monoglyceride lipase, MEF2, MEF2A	0.0384256	0.128554	2	Butyrobetaine extracellular region, Docosahexaenoic acid intracellular
9	1-acyl-glycerol_3-phosphocholine pathway	93	0.0443091	0.128554	0.749472	0.871817	1	SLC6A6	0.0443091	0.128554	2	Lysophosphatidylcholine intracellular, 1-palmitoyl-2-oleoyl-3-sn-phosphatidic acid (2R) intracellular

## Sheet: ME Brown Process Networks
Enrichment analysis report
Enrichment by Process Networks					brown.rna
#	Networks	Total	pValue	Min FDR	p-value	FDR	In Data	Network Objects from Active Data
1	Inflammation_IL-6 signaling	119	0.000684638	0.0512748	0.000684638	0.0512748	5	14-3-3, 14-3-3 eta, AKT(PKB), AKT2, JAK2
2	Apoptosis_Apoptotic mitochondria	77	0.00112019	0.0512748	0.00112019	0.0512748	4	14-3-3, 14-3-3 eta, AKT(PKB), Bcl-W
3	Cell cycle_G2-M	206	0.0013376	0.0512748	0.0013376	0.0512748	6	14-3-3, 14-3-3 eta, AKT(PKB), AKT2, Ubiquitin, UBC
4	Cell adhesion_Cell junctions	162	0.00270639	0.0615931	0.00270639	0.0615931	5	14-3-3, 14-3-3 eta, CSDA, Keratin 6A, Tiam1
5	Transport_Manganese transport	104	0.00338433	0.0615931	0.00338433	0.0615931	4	MIPEP, GALNT1, SLC6A6, GALNT2
6	Cell cycle_Meiosis	106	0.0036247	0.0615931	0.0036247	0.0615931	4	14-3-3, 14-3-3 eta, AKT(PKB), Ubiquitin
7	Signal transduction_Leptin signaling	107	0.00374914	0.0615931	0.00374914	0.0615931	4	AKT(PKB), AKT2, GLUT4, JAK2
8	Signal transduction_ESR1-nuclear pathway	216	0.00912184	0.131126	0.00912184	0.131126	5	AKT(PKB), AKT2, Adenylate cyclase type IX, Adenylate cyclase, Ubiquitin
9	Inflammation_TREM1 signaling	145	0.0108847	0.139083	0.0108847	0.139083	4	14-3-3, 14-3-3 eta, AKT(PKB), AKT2
10	Cytoskeleton_Intermediate filaments	81	0.0125155	0.143929	0.0125155	0.143929	3	14-3-3, 14-3-3 eta, Keratin 6A

## Sheet: ME Green Metabolic Networks
Enrichment analysis report
Enrichment by Metabolic Networks (Endogenous)					green.rna				green.metab
#	Networks	Total	min(pValue)	Min FDR	p-value	FDR	In Data	Network Objects from Active Data	p-value	FDR	In Data	Network Objects from Active Data
1	Lysophosphatidic acid pathway	64	0.0273462	0.0567491	0.307096	0.782976	2	c-Myc, Rac1	0.0273462	0.0567491	1	Lysophosphatidylcholine intracellular
2	1-acyl-glycerol_3-phosphocholine pathway	93	0.0396126	0.0567491	0.485337	0.782976	2	c-Jun/c-Fos, c-Myc	0.0396126	0.0567491	1	Lysophosphatidylcholine intracellular
3	(L)-valine pathways and transport	100	0.0425619	0.0567491	0.0957636	0.562089	4	SLC7A8, AP-1, AMD3, AMP deaminase	0.0425619	0.0567491	1	Hypoxanthine intracellular

## Sheet: ME Green Process Networks
Enrichment analysis report
Enrichment by Process Networks					green.rna
#	Networks	Total	pValue	Min FDR	p-value	FDR	In Data	Network Objects from Active Data
1	Development_Skeletal muscle development	144	3.85897e-13	5.9814e-11	3.85897e-13	5.9814e-11	23	HB-EGF, Actin muscle, Actin, HDAC5, Histone deacetylase class II, KY protein, MYH11, Smooth muscle myosin, MyHC, VGL-3, Angiotensin II, ANKRD2, MuRF1, MYF6, Calsequestrin 1, Calsequestrin, Emerin, MEF2, MEF2C, Tropomyosin-1, Tropomyosin, Filamin C, Syntrophin A
2	Cell cycle_G1-S Growth factor regulation	195	4.62228e-06	0.000358227	4.62228e-06	0.000358227	17	NFKBIB, I-kB, AP-1, c-Jun, c-Jun/c-Fos, c-Jun/c-Jun, c-Myc, IRS-2, EGF, p21, TGF-beta 3, TGF-beta, H-Ras, PP2A cat (alpha), PP2A catalytic, c-Fos, FGF1
3	Signal transduction_ERBB-family signaling	75	1.19801e-05	0.000618973	1.19801e-05	0.000618973	10	HB-EGF, I-kB, c-Jun, c-Jun/c-Fos, c-Myc, IRS-2, EGF, NCK1, H-Ras, c-Fos
4	Development_ERK5 in cell proliferation and neuronal survival	24	1.79147e-05	0.000694197	1.79147e-05	0.000694197	6	c-Jun, c-Myc, MAP3K3, H-Ras, c-Fos, MEF2C
5	Cytoskeleton_Actin filaments	176	2.26224e-05	0.000701295	2.26224e-05	0.000701295	15	Actin muscle, Actin, ACTC, MYH11, MyHC, NCK1, Alpha-fodrin, TRIPs, CIP4, ERM proteins, MTSS1, Tropomyosin-1, Tropomyosin, Filamin C, Ankyrin 1
6	Muscle contraction	173	7.57031e-05	0.00195566	7.57031e-05	0.00195566	14	Actin muscle, Actin, ACTC, MYH11, Smooth muscle myosin, MyHC, ANKRD2, MuRF1, Calsequestrin, Emerin, PP2A catalytic, Tropomyosin-1, Tropomyosin, Syntrophin A
7	Cell cycle_G1-S Interleukin regulation	128	0.000268898	0.00595417	0.000268898	0.00595417	11	NFKBIB, I-kB, AP-1, c-Jun, c-Jun/c-Fos, c-Jun/c-Jun, c-Myc, IRS-2, p21, H-Ras, c-Fos
8	Development_EMT_Regulation of epithelial-to-mesenchymal transition	225	0.000365005	0.00707197	0.000365005	0.00707197	15	Actin, I-kB, AP-1, c-Jun, c-Jun/c-Fos, EGF, DDX5, 4E-BP1, TGF-beta 3, TGF-beta, H-Ras, c-Fos, EGR1, FGF1, Tropomyosin-1
9	Development_Hemopoiesis, Erythropoietin pathway	136	0.000454711	0.00783114	0.000454711	0.00783114	11	MGF, FOXO3A, I-kB, AP-1, c-Jun, c-Myc, IRS-2, PAK3, H-Ras, c-Fos, CISH
10	Inflammation_IL-2 signaling	104	0.000926056	0.0143539	0.000926056	0.0143539	9	Thy-1, NFKBIB, I-kB, AP-1, c-Jun, c-Jun/c-Fos, H-Ras, c-Fos, CISH
